# Supplementary material for: The NF-κB RelA transcription factor is not required for CD8+ T-cell function in acute viral infection and cancer
Source: Front Immunol. 2024 Mar 5;15:1379777. doi: 10.3389/fimmu.2024.1379777 (PMC10948531; doi:10.3389/fimmu.2024.1379777)
Supplement: Supplementary file 1 [file Table_1.xlsx]

## Sheet: FACS 
Target species	Target	Fluorochrome	Clone	Reference	Supplier	Dilution
Mouse	CD103	BV421	2E7	562771	BD	200
Mouse	CD103	ef450	2E7	48-1031-82	eBioscience	200
Mouse	CD103	Alexa Fluor 700	2E7	121441	biolegend	100
Mouse	CD103	FITC	2E7	11-1031-85	eBioscience	100
Mouse	CD107a	BV711	1D4B	564348	BD Horizon	100
Human	CD107a	APC/Cy7	H4A3	BLE328630	biolegend	100
Mouse	CD127 (IL-7Ra)	BV786	SB/199	563748	BD Horizon	100
Mouse	CD127 (IL-7Ra)	APC-eF780	A7R34	eBioscience	47-1271-82	100
Mouse	CD134 (OX-40)	Biotin	OX-86	119403	biolegend	500
Mouse	CD137 (4,1BB)	PE	17B5	106105	biolegend	200
Mouse	CD152 (CTLA-4)	PE-Cyanine7	UC10-4B9	25-1522-82	eBioscience	75
Mouse	CD197 (CCR7)	A647	4B12	120111	biolegend	50
Mouse	CD24	PE	30-F1	138503	biolegend	200
Mouse	CD25	SuperBright 780	PC61.5	78-0251-82	Invitrogen	200
Mouse	CD25	Alexa fluor 700	PC61.5	102024	biolegend	200
Mouse	CD278 (ICOS)	BB515	7E.17G9	564592	BD Horizon	200
Human	CD279 (PD-1)	A647	EH12.1	560838	BD Pharmingen	50
Mouse	CD279 (PD-1)	BV605	J43	563059	biolegend	100
Mouse	CD279 (PD-1)	PE-CF594	J43	562523	BD	100
Mouse	CD279 (PD-1)	BV605	J43	563059	BD Horizon	100
Mouse	CD279 (PD-1)	PerCP-eF710	J43	46-9985-82	eBioscience	100
Mouse	CD3	BV650	145-2C11	564378	BD	100
Mouse	CD357 (GITR)	A647	DTA-1	565151	BD Pharmingen	100
Mouse	CD366 (TIM3)	Super Bright 702	RMT3-23	67-5870-82	eBioscience	100
Mouse	CD4	BUV805	GK1.5	612900	BD Horizon	600
Human	CD4	BUV563	SK3	566000	BD Horizon	100
Mouse	CD4	APC-eFluor 780	GK1.5	47-0041-82	eBioscience	600
Mouse	CD4	BV711	GK1.5	563050	BD	100
Mouse	CD44	BUV496	IM7	741057	BD Optibuild	400
Mouse	CD45	BUV395	30-F11	564279	BD Horizon	500
Human	CD45RA	PerCP-Cy5,5	HI100	65-0458-T025	Tonbo biosciences	100
Mouse	CD62L	BV510	MEL-14	104441	biolegend	800
Mouse	CD69	BUV737	H1.2F3	612793	BD Horizon	100
Mouse	CD69	percp cy5.5	H1.2F3	104521	Biolegend	200
Human	CD8	AF700	RPA-T8	557945	BD Pharmingen	50
Mouse	CD8a	Alexa Fluor 532	53-6.7	58-0081-80	Biolegend	100
Mouse	CD8a	PE-eFluor 610	53-6.7	61-0081-82	eBioscience	800
Mouse	CD8b	A700	YTS156.7.7	126617	Biolegend	100
Human/Mouse	EOMES	PE	X4-83	566749	BD Pharmingen	100
Human/Mouse	EOMES	PE-Cyanine7	Dan11mag	25-4875-82	Invitrogen	200
Mouse	FOXP3	APC	FJK-16s	17-5773-82	eBioscience	200
Mouse	FOXP3	efluor450	FJK-16s	48-5773-82	eBioscience	200
Human/Mouse	Granzyme B	Alexa Fluor 647	GB11	BLE515406	Biolegend	100
Human/Mouse	Granzyme B	APC/Fire 750	QA16A02	372209	Biolegend	100
Human/Mouse	Granzyme B	Alexa Fluor 700	GB11	560213	BD Pharmingen	400
Human/Mouse	HELIOS	PE/Dazzle594	22F6	137231	Biolegend	50
Human/Mouse	HELIOS	A647	22F6	137218	Biolegend	50
Human/Mouse	HELIOS	A488	22F6	137223	Biolegend	50
Human	IFN-γ	BV711	B27	564039	BD Horizon	200
Mouse	IFN-γ	PE-Cyanine7	XMG1.2	25-7311-82	eBioscience	400
Mouse	IFN-γ	BUV737	XMG1.2	612769	BD	800
Mouse	IFN-γ	BV421	XMG1.2	505830	Biolegend	400
Mouse	IL-2	BV711	JES6-5H4	503837	Biolegend	200
Mouse	IL-2	Biotin	JES6-5H4	13-7021-81	Invitrogen	200
Mouse	Ki-67	PerCP/Cyanine5,5	16A8	652423	Biolegend	50
Mouse	Ki-67	Percp efluor710	SolA15	46-5698-82	46-5698-82	50
Mouse	Ki-67	BUV395	B56	564071	BD	80
Human/Mouse	Klrg1	Pe-cy7	2F1/KLRG1	138415	Biolegend	50
Mouse	NK1.1	BUV661	PK136	741477	BD Optibuild	50
	Streptavidine	APC-eFluor780		47-4317-82	eBioscience	600
	Streptavidine	BV650		405232	Biolegend	800
	Streptavidine	BV570		405203	Biolegend	1000
	Streptavidine	BUV615		613013	BD	1000
Human/Mouse	T-bet	BV650	O4-46	564142	BD Horizon	100
Human/Mouse	T-bet	BV711	4B10	644819	Biolegend	150
Human/Mouse	T-bet	PeCy7	4B10	25-5825-82	eBioscience	160
Human/Mouse	T-bet	PE	4B10	644810	Biolegend	160
Human/Mouse	T-bet	PERCP-CYN5.5	4B10	45-5825-80	eBioscience	100
Mouse	TCF1	BV421	S33-966	566692	BD	100
Mouse	TCRgd	A488	GL3	118127	biolegend	50
Mouse	TCR-β	PerCP-Cyanine5.5	H57-597	45-5961-82	BD Pharmingen	400
Mouse	TCR-β	biotin	H57-597	109204	biolegend	400
Mouse	TCR-β	BV570	H57-597	109231	biolegend	200
Mouse	TIGIT	PE/Dazzle594	1G9	142109	biolegend	200
Mouse	TNF-α	eFluor 450	MP6-XT22	48-7321-82	eBioscience	400
Mouse	TNF-α	Biotin	MP6-XT22	506311	biolegend	400
Mouse	TNF-α	APC	MP6-XT22	48-7321-82	eBioscience	200
Human	TNF-α	PE-eFluor 610	MAb11	61-7349-42	eBioscience	200
Mouse	TOX	APC	REA473	130-118-474	Miltenyi Biotech	100
Mouse	TOX	eFluor 660	TXRX10	50-6502-82	Invitrogen	50
	Zombie	NIR		423106	biolegend	3000
	Zombie	UV		423107	biolegend	800
	Zombie	yellow		423103	biolegend	800
	Zombie	green		423111	biolegend	500

## Sheet: WB
Target	Target species	species	clone	supplier	ref	dilution
p65	Human/mouse	Rabbit	Polyclonal	Invitrogen	PA5-16545	1000
GAPDH	Human/mouse	Rabbit	4C10	CST	2118	1000
