# Supplementary material for: The NF-κB RelA transcription factor is not required for CD8+ T-cell function in acute viral infection and cancer
Source: Front Immunol. 2024 Mar 5;15:1379777. doi: 10.3389/fimmu.2024.1379777 (PMC10948531; doi:10.3389/fimmu.2024.1379777)
Supplement: Supplementary file 2 [file Table_2.xlsx]

## Sheet: Mouse CD8 DEGs
MOUSE DATA	baseMean	log2FoldChange	lfcSE	pvalue	padj
Rela	7128.46047967107	-3.06699809325047	0.102963125583501	2.70610602756191E-196	3.52605615391317E-192
Nfkbia	10063.6459197136	-1.83404010407051	0.0651875631602632	4.04639223850392E-175	2.6362245433853E-171
Icam1	9234.69329080609	-1.90932077240317	0.0805204694162319	2.44288209310818E-125	1.06102512243999E-121
Relb	6929.58917291085	-1.98716457097517	0.0923403913648616	7.53523543628397E-104	2.4546029433695E-100
Nfkbie	2343.25554224966	-1.67681460525005	0.0816022491399346	1.27867851572725E-94	3.33223621198521E-91
Zbtb46	237.349339104693	-4.09106728748561	0.209799399472032	5.24369610110433E-86	1.13875600328982E-82
Fas	1574.51743921989	-1.46965218469612	0.0774131295353118	4.93162683627615E-81	9.17987109666831E-78
Cxcl10	8363.43925530236	-4.42244257563027	0.261666759631419	1.24443152579383E-65	2.0268678476367E-62
Pim1	16762.9880073857	-1.00250247665199	0.0633070391129753	1.38602817496822E-58	2.00666079109288E-55
Cd83	1283.48861185357	-5.06087982917169	0.347597680786669	3.08467740267966E-50	4.0193346556916E-47
Nfkb2	15329.0608217443	-1.72117461477403	0.126248124308866	3.6414203792457E-43	3.95397562846429E-40
Tnfaip3	13894.0819240197	-1.37118361835841	0.103414112304622	6.84856994264507E-41	6.8643743348204E-38
Birc3	7841.17292207891	-1.2659480157487	0.0962451603417286	1.71940638675208E-40	1.60027608709854E-37
Stx11	878.70946837283	-2.93648235378485	0.226695092450471	8.66199554383687E-40	7.52438679574629E-37
Fam71b	510.542786115787	-1.38076987728629	0.106559782481336	3.69095904503285E-39	3.00582477229863E-36
Serpina3f	298.891786522718	-4.36593935948036	0.354107298819004	1.79457917457573E-36	1.37549215557187E-33
Mvp	3381.39703505646	-0.783236381943824	0.0695490074871791	2.06263962023287E-31	1.49312190286857E-28
Hivep1	5232.92161225279	-1.15924399387875	0.105044194454976	9.66835049847351E-30	6.63045299974263E-27
Ephx1	2132.40156509827	1.03895514945198	0.09790059829996	2.84207791767707E-28	1.85161376336661E-25
Tank	3683.4402204057	-1.03156139465396	0.102261096869982	6.3503315438577E-26	3.94022952459361E-23
Traf1	14811.9953275253	-0.704694376092453	0.0696535339923198	1.26209321065981E-25	7.47503387949878E-23
Olfr56	728.762154387336	-2.01523298881943	0.197557301161694	1.3957936001806E-25	7.90747417841443E-23
Cd74	1025.49113507615	-3.01338582786974	0.299123765791426	2.78928645775939E-25	1.5143501060252E-22
Bcl3	1681.2489108777	-1.91876768588049	0.194335830535394	4.80750594912796E-24	2.50567210068549E-21
Gadd45b	3389.81420318239	-1.80979565292638	0.183012537775714	5.29433650073735E-24	2.65327710017722E-21
Lilr4b	4115.83591936648	-2.35896315299149	0.243515935012376	1.33193336768444E-23	6.42781177071416E-21
Slc2a6	93.7710759413683	-3.23656305531098	0.335451470714503	2.20180879380774E-23	1.0246274494041E-20
Arl13b	943.520308686305	-0.834314939776084	0.0882437061819511	2.283788558866E-23	1.02612982489738E-20
Ifi211	157.839123406751	-4.61688248863173	0.4913488072598	8.66002464023456E-23	3.76133736874188E-20
Mov10	5101.09999198781	-1.6437895391893	0.17079320022659	9.75526923371885E-23	4.10035993920505E-20
Apobec3	10764.3488232659	-1.24281127644536	0.133060287247508	6.27092865154145E-22	2.55344376029953E-19
Lilrb4a	3469.89014582988	-2.36474935254955	0.25708882915281	1.41719221167318E-21	5.59576197518229E-19
S1pr2	829.901515675454	-0.975644309409894	0.108357326143825	1.50842666077374E-21	5.78082334996525E-19
Grap	6960.14561132745	-0.881139752048881	0.0986597895991663	2.51465884689502E-21	9.36171565001204E-19
Ccrl2	474.230759738111	-3.46506198098413	0.385308450580961	1.11474711640741E-20	4.03476525744125E-18
Coro2a	1315.07604915939	-1.49172587589462	0.164814536785336	2.25377515915951E-20	7.93694333076984E-18
Acod1	98.2962968384335	-4.00882165118338	0.455024267291088	4.6948193735382E-20	1.6098288536106E-17
Med11	1786.78669121304	-0.764478556986555	0.0908414252430915	5.38368016054904E-19	1.79870134594754E-16
Oasl2	4516.64180819713	-2.54767172547078	0.300027641986614	6.96986452697794E-19	2.27043336966306E-16
Etv6	1955.09251907032	-1.11483632196097	0.13255523509959	8.18877691420227E-19	2.60243324858672E-16
Map3k8	1247.78028769265	-1.31557918222266	0.15377887260672	1.06965337064712E-18	3.31847224274572E-16
Cd82	6934.77473575157	-1.21531885439018	0.144034806302049	1.51479927649502E-18	4.59019408668143E-16
Epb41l2	6939.8354611997	-1.0048302666904	0.122686458918258	2.18879151217791E-18	6.48180759174503E-16
Gbp5	12434.2230355874	-1.53593955590782	0.180750934204432	2.96314922164868E-18	8.57996319068496E-16
Ddx58	8908.17275877218	-1.56916232438763	0.187094238845224	7.5354879172496E-18	2.13450886003831E-15
Tnnt2	42.5155002271815	-5.48722131005856	0.707074187671573	1.01341502472405E-17	2.80953144088392E-15
Mid1	1630.48848051391	-2.20081131489721	0.267899699886855	1.05481921361723E-17	2.86339465696511E-15
Tnfsf4	408.247420360456	-1.62862979509802	0.195736677302273	1.2712102426006E-17	3.38038152267059E-15
Clic4	3950.60416153287	-2.23189224598503	0.273455174273898	1.56142463764611E-17	4.06907260570576E-15
Cd163l1	80.9503403314932	-3.43873016173756	0.42331345330567	1.93801382538027E-17	4.95143532249116E-15
Cyba	3812.7956961705	-1.11828275995605	0.139530149495138	2.20381336801534E-17	5.52224772793075E-15
Tor3a	1322.03932578632	-2.42364127367068	0.302088224037005	3.85539262849531E-17	9.3029196202396E-15
Tmem184b	3603.67479745351	-1.32359570228478	0.16369010516833	5.35572616671772E-17	1.26882021731512E-14
Shisa5	58952.1035737534	-0.713766174333023	0.0904968371290476	7.73797919768021E-17	1.76887489378549E-14
Fam124b	56.7469406471235	-2.01072219136456	0.251017655392575	8.19391534887443E-17	1.84080546544541E-14
Tnfrsf25	681.812234179926	-1.65470444694057	0.204840960076251	9.11813503468351E-17	2.01371694071061E-14
Herc6	5178.10344709852	-2.14849590289881	0.272566943109776	1.75492022997826E-16	3.8111017661028E-14
Rnf19b	5365.25475652403	-1.15471528969339	0.148846413590917	2.26701244493423E-16	4.76438260604725E-14
Jaml	5490.11498250662	-2.71699317789495	0.352341669419716	4.11981622349909E-16	8.52082625272908E-14
Casz1	1021.78936834179	-1.35808205919866	0.173409846116675	4.63558838709665E-16	9.29257179751837E-14
Ncoa7	2245.97767369341	-1.91629642812435	0.245035563655523	4.57237779030435E-16	9.29257179751837E-14
Nek8	1662.06704087964	-0.904703457276612	0.122136047162434	8.53726276459463E-16	1.68546263367679E-13
Slc39a4	887.212101193412	-1.02355837111035	0.138054309946628	1.17182944161013E-15	2.24543200355587E-13
Tlr7	1059.30479367694	-2.97763635001741	0.392587713973686	1.16086536143787E-15	2.24543200355587E-13
Sms	3905.80264038918	-0.643048068046624	0.0842166828886908	1.31530428737328E-15	2.48382824122809E-13
Tlr3	32.5982148093463	-4.06696566745152	0.540032848831232	1.52652804578605E-15	2.84152291951317E-13
Kit	1075.63501640673	-2.12653261204347	0.279759970945913	1.67023643416512E-15	3.06523672354529E-13
Ccl5	10513.0768850699	-1.81250329779547	0.236317149341748	1.82470016704532E-15	3.30220044119451E-13
Ifit2	4583.0068258144	-1.82578225021388	0.239621848931458	2.62575029922492E-15	4.68678443820557E-13
Rrad	1898.62764935922	-0.72202817958486	0.0978080238334992	3.58543706340921E-15	6.3132763427327E-13
Tdrd7	707.546584575552	-2.4877828773386	0.334523946468963	3.69445240880666E-15	6.41849531823344E-13
Rab8b	11233.7969006536	-0.612020906667147	0.0813364688435783	4.36160113477941E-15	7.47785036660207E-13
Mapkapk3	7636.93853497612	-1.22575756363652	0.164995041611647	4.64104342419939E-15	7.85360984640495E-13
Optn	116.881044689604	-1.81075009532612	0.240972545063255	6.01762390660013E-15	1.0052517885E-12
Ifit1	10760.9447643753	-2.77888085658154	0.377764709711476	6.25032551202412E-15	1.0309081192617E-12
Irf5	122.151716407018	-1.91485836941946	0.25653902642672	7.21577162262911E-15	1.17526880303572E-12
Parp14	38535.7144000618	-1.75206829461136	0.234469805642484	9.09077239287199E-15	1.46237980591509E-12
Serpina3g	1449.27947862308	-3.91660342248164	0.536159438010133	9.3079325049785E-15	1.47905317731549E-12
St6galnac3	151.615796774513	-2.06898428532045	0.280302622523107	9.93836317288546E-15	1.56020327882768E-12
Mndal	18377.6662638001	-1.3942959728233	0.188853304174778	1.53966036552504E-14	2.38830649557039E-12
Ifnb1	62.0983985314488	-3.92377556664806	0.544112835756168	1.820000919295E-14	2.78995435040162E-12
Ifit3	13306.2937126295	-2.49561027434415	0.346342842560599	2.06489865280316E-14	3.1285615634913E-12
Parp12	2811.22168546111	-1.98973937037819	0.273626938769311	2.6177291366602E-14	3.92057593686005E-12
Sytl3	1623.77489032767	-1.1927244246246	0.166908392949743	2.85084817938202E-14	4.17376986262334E-12
Gsap	1178.81765593003	-1.60021841950035	0.218647796472898	3.26037176407449E-14	4.72029378732118E-12
H2-Q6	40196.4195043109	-0.766791364962905	0.109388908728409	3.47612119912583E-14	4.97734716753952E-12
Parp9	12351.9339882646	-1.29881102847008	0.182260057131298	6.39225832627945E-14	9.05338325993709E-12
Ripk2	1163.11610149028	-0.648434289474048	0.0916721992437948	8.22765206108499E-14	1.15275598232191E-11
Tfe3	2760.58071990465	-0.663330068627496	0.094377322159939	9.56655885237265E-14	1.31212907206753E-11
Tmc8	4552.2794031953	0.634943770028857	0.0899856762616333	1.08456024234629E-13	1.45688865544043E-11
Phf11c	2622.99353503516	-1.97998629000288	0.280325783205685	1.21434725355143E-13	1.60032740461131E-11
Cd86	627.928187362027	-1.98678401080193	0.281412953539707	1.22587576400677E-13	1.60032740461131E-11
Dhx58	3177.75512439157	-2.80499474718586	0.403795470214258	1.22818680323201E-13	1.60032740461131E-11
Stat2	10418.3456121338	-1.47011859261001	0.20663917375759	1.26905976288003E-13	1.63721274359672E-11
Fchsd2	1667.98835570085	-1.23730042083925	0.177661943821863	1.37142667915385E-13	1.75193035582105E-11
Ifit3b	3107.36718603002	-2.61029667038614	0.378101798413299	1.71012501669636E-13	2.16339116189841E-11
Phldb1	157.509796939427	-2.19164972494495	0.31573864268599	1.97925140894949E-13	2.47977364025114E-11
Cd44	5794.97485432454	-1.3345132782041	0.191041388470751	2.02040057014788E-13	2.50722089800255E-11
N4bp1	5883.5453532283	-0.703773300367804	0.103437549753824	2.92704172087522E-13	3.5980522285853E-11
Rtp4	4549.22260795718	-1.76478246893574	0.253020881234046	3.29470026811267E-13	4.01214434518767E-11
Tmtc4	574.028116698159	-0.798919130960832	0.120132862565333	3.3295309672715E-13	4.01701745403219E-11
Ddx60	2687.24814277381	-1.85357604407244	0.268110120161176	4.40498399166142E-13	5.26577444140811E-11
Usp18	4391.81626315506	-2.76080652152176	0.410948537080508	6.01467336699836E-13	7.12465399745352E-11
Mitd1	2053.41945286462	-0.872098211742477	0.134756823867659	7.66319974612404E-13	8.99562997225192E-11
Mpeg1	287.319804980053	-3.27329447164372	0.49064467040463	8.94745738649198E-13	1.04094080130349E-10
Irf7	11628.124739216	-1.99844498564524	0.29571055722595	9.93651559836695E-13	1.1457769756347E-10
Sdc3	1072.43045910184	-2.84448468278904	0.432756057405477	1.6048081841057E-12	1.81831744686063E-10
Slfn8	10012.1721411028	-2.01724487482052	0.303607069888138	2.08116242159841E-12	2.33771951322649E-10
Smim3	587.016629930934	-1.30986338849082	0.198584490597164	2.40091205419128E-12	2.67383624496687E-10
Daxx	11398.5770478265	-1.7888720716564	0.268726601152198	2.79264739211267E-12	3.08374538298543E-10
Slfn1	16566.3813611131	-0.914189641999298	0.146271469786015	3.13770864660292E-12	3.43565913153244E-10
Traf3	5659.82739183988	-0.705642445836669	0.109798045716729	3.6924657623971E-12	4.00940240700285E-10
Ifit1bl2	155.505205460409	-1.6678135282924	0.253407629745265	5.14969210675135E-12	5.54549488850993E-10
Uba7	10495.2232846526	-0.973462967210176	0.157621606846749	5.46287439444782E-12	5.83452896390615E-10
Fzd5	681.3858584756	-0.763913462055243	0.121792053308051	5.62335753909311E-12	5.95710152312058E-10
Isg20	1956.99587001111	-2.4508358751115	0.384624162841094	6.95523953904504E-12	7.30861058014168E-10
Rfx5	1817.60280853443	-1.16080095575357	0.184759702354494	7.37580704432863E-12	7.68854126300817E-10
Eif2ak2	4871.35903982026	-2.22304243201465	0.348340813361161	8.45989738983381E-12	8.74860817377259E-10
Il12rb2	5214.22451864034	-1.08074665763691	0.175140362854566	9.11233724842297E-12	9.34911451550797E-10
Apobec1	228.592847562107	-1.62703184354626	0.25092121247294	9.75302455558876E-12	9.92827421557199E-10
Tmem106a	153.563030851367	-1.3343934716915	0.209296154786655	1.08479549112485E-11	1.09572753870983E-09
Phf11a	198.66520687735	-2.83222568851347	0.452514528604555	1.24690691787498E-11	1.24978439537777E-09
Slfn2	15016.3873378985	-0.714203965249837	0.115254904762061	1.49592612304311E-11	1.48793262467571E-09
Cmpk2	2712.13103511812	-3.12197193898577	0.50098228238588	1.51479525757903E-11	1.49528653077688E-09
Slfn5	5342.81352205689	-4.04720085405107	0.655585034856632	1.56605756725536E-11	1.53426542115318E-09
Oas1b	2343.29701825149	-1.36473140861102	0.216825767861091	2.02714299869354E-11	1.97116964723708E-09
Ap1m2	196.191195722305	-2.40311002636391	0.387346509964639	2.14083381973217E-11	2.0663010867489E-09
Xkrx	460.857525516868	1.27023247909735	0.207059219406155	3.47189362732927E-11	3.3263804385368E-09
Sdhaf1	558.773243126609	-0.621384859616229	0.100345685242179	4.15610810136503E-11	3.95285317961944E-09
Trim30c	1063.69363517959	-2.20357370686812	0.359569650367358	4.37892430879303E-11	4.1345930248966E-09
Agrn	1309.18905150465	-1.81800475222738	0.29433812817852	5.81287846321586E-11	5.44905081839587E-09
Ltb	14622.0347842987	-0.658842130727499	0.108528410880783	5.99351591150722E-11	5.51502786965156E-09
Tapbp	30477.87378891	-1.22120113814109	0.203601152193118	6.01023758626647E-11	5.51502786965156E-09
Mx1	3742.11456415855	-4.26788316561376	0.723617988630682	5.9865885593496E-11	5.51502786965156E-09
Ifi204	314.155973809813	-3.94765847337625	0.662314002299611	6.13774668711843E-11	5.59264610721351E-09
Gzmc	59.0575924832068	-3.66458877872469	0.614295906497997	7.22417269062509E-11	6.53687292769756E-09
Fbxo39	85.4345109289701	-1.78145032645229	0.290109206064576	7.54666061239943E-11	6.7815853641079E-09
Inf2	3236.42895645475	-1.06271874657101	0.183356174876266	8.22675423485506E-11	7.2921501823239E-09
Mx2	1076.53700495256	-3.86399657567485	0.652667102478339	8.32080787361774E-11	7.32568422927292E-09
Pml	12144.171869928	-1.55944344815517	0.25536975396976	9.68047358197803E-11	8.46554166262911E-09
Hsh2d	2260.65964731612	-1.59070188790241	0.261046716425552	1.06912436831857E-10	9.28712701279397E-09
Zup1	3672.33588690808	-1.34033982657307	0.223776079161703	1.12860391793332E-10	9.73888016600735E-09
Tnfrsf18	2304.51323495941	-0.801471539396549	0.139656814737489	1.18360578612507E-10	1.01463048639537E-08
Xaf1	4672.75636958083	-1.88912773165715	0.313700125103991	1.35254135263162E-10	1.14439050810325E-08
Ogfrl1	290.229468153488	-2.14338219961232	0.359656053633663	1.34720725204059E-10	1.14439050810325E-08
Oas1c	718.647123229181	-0.960682612405728	0.170686377423108	1.57555280392049E-10	1.32448084097316E-08
Batf	671.911927871997	-0.632935465671741	0.106488613858764	1.70689182079653E-10	1.41661149203687E-08
AW011738	1430.07219365705	-1.94185127554602	0.325213484225878	1.70333108112842E-10	1.41661149203687E-08
Heatr9	169.7340618457	-1.43873817289519	0.241050151543077	1.76251057082248E-10	1.43534454611355E-08
Ticam2	63.9942082206268	-1.5873301063951	0.264111504098741	1.74196466592671E-10	1.43534454611355E-08
Ifi207	27.8197986335825	-2.66497669361876	0.45701262879398	1.79934426652184E-10	1.45623949023476E-08
Ifi35	4403.70702374523	-1.45071378096503	0.243363848560456	1.89556176187807E-10	1.52464010847353E-08
Isg15	4620.08636179783	-2.49703034584527	0.428096663769823	1.94896579980693E-10	1.55797695530579E-08
Lgals9	3799.84922930596	-1.15677329240265	0.201992600245535	2.03316786928362E-10	1.61537666687595E-08
Casp8	5796.14425731745	-0.701352607972604	0.121222737077347	2.15444749112506E-10	1.7013606551127E-08
Ifi205	20.0274361546312	-3.95565185376179	0.689594652501995	2.18970535222338E-10	1.71878679153438E-08
Setdb2	2106.81970198934	-1.2637522268309	0.217421883568446	2.20450186673554E-10	1.72003948045294E-08
Ms4a4c	5632.94076578875	-1.15621666783572	0.202531459665068	2.24707804236856E-10	1.74282302928942E-08
Trim30a	15740.3883383288	-1.7262682888501	0.28967090978216	2.32401989226621E-10	1.79183308853424E-08
Oasl1	2528.9384213341	-2.24834482524244	0.387170219447416	2.90411413109381E-10	2.20003529814839E-08
H2-K2	2603.83410152563	-0.840414124520044	0.151647358204245	3.07808486523594E-10	2.31834946786267E-08
Znfx1	7450.91470939665	-0.998612552671373	0.18079092989692	3.17488146722518E-10	2.3775118113761E-08
Trim25	11883.685518989	-1.30178693964809	0.226167653733017	3.62185627562208E-10	2.67347894369143E-08
Zbp1	14211.9396806681	-1.70227172208074	0.289290859003326	3.63166364568982E-10	2.67347894369143E-08
Mlkl	165.437793704241	-2.36942073279478	0.412233066940924	3.59521080387116E-10	2.67347894369143E-08
Ly6e	24431.3165481734	-1.0386600001054	0.188113562611594	3.68692683743228E-10	2.69891329728891E-08
Tor1aip2	9661.3580907278	-0.743557244884361	0.132289224087462	3.78254271948216E-10	2.75343752150014E-08
Snn	168.0855383208	0.961604331298015	0.175663553313737	3.8985076358976E-10	2.82208636087476E-08
Cxxc5	457.476277134892	0.865041066572019	0.157899471078774	4.06595849435741E-10	2.92704083875564E-08
Lpin2	1640.10130045902	-0.676169019911933	0.118262102381875	4.17588814691711E-10	2.98966057990824E-08
Phf11b	1822.08720154385	-2.02519708965055	0.351205634755745	5.01695634588158E-10	3.57218257851568E-08
Slc9a7	214.681374555724	-1.38399078384136	0.240887043151851	5.2716639592098E-10	3.73314029285346E-08
Dlg5	39.6609801004578	-3.28099719787524	0.583547331436496	5.67070582341508E-10	3.99401604751884E-08
Casp4	945.338138846838	-1.9088002577022	0.331300348609316	6.05764315439427E-10	4.24360700547083E-08
Trim30d	3466.34253743266	-2.35684300901474	0.416570060013107	6.14487401789111E-10	4.28169563920434E-08
Katna1	3422.355646641	-0.641734234298816	0.112569657299881	6.55171754438643E-10	4.5408978512423E-08
Dtx3l	20062.1699331393	-0.962500720917724	0.179367577541714	7.25867289342518E-10	5.00425967202805E-08
Oas3	9533.35824153822	-2.41600933115866	0.431294987274455	8.01512404841495E-10	5.49668770267615E-08
Sp140	4354.25039126553	-0.743323811070167	0.135619023016729	8.49255151646026E-10	5.79360975180509E-08
Jak2	10864.3892194396	-0.849360609861514	0.158747236378034	8.9806875459471E-10	6.09470618352556E-08
Samd9l	22448.7924157725	-1.03810723657299	0.194669067279112	1.06914961736223E-09	7.21814482602582E-08
Cxcl16	28.1189218875968	-2.92285337064098	0.532068223959017	1.19290782997131E-09	8.01215929099289E-08
Ifi209	19893.5997315705	-1.05487112483217	0.199265552582781	1.41203942254855E-09	9.43531983374751E-08
Ifna6	8.97362996590048	-5.55655931584234	1.19952057548494	1.42072636932507E-09	9.44493091444164E-08
Trib2	3692.00301691836	0.646613389802155	0.116904476277854	1.6393261277292E-09	1.08428525098028E-07
Arrdc4	759.281002116128	-1.71154859525668	0.305544605953601	1.74651425205779E-09	1.14934751031884E-07
Ifi208	12580.6672610233	-1.45579629981577	0.262792692483349	1.94712114211341E-09	1.27492404430843E-07
Dyrk3	63.7741029023803	-1.42377386028656	0.257774426466527	1.96132912199098E-09	1.27780592297712E-07
Ifi206	13026.2266548405	-1.36293788345047	0.249660786900798	2.2816302465973E-09	1.47176446104766E-07
Abcc1	4280.81118620781	-0.713211379358494	0.133512094122454	2.43879211526952E-09	1.56539218039221E-07
Lgals3bp	10039.9893590187	-1.72231851638894	0.31204131414127	2.70145891594155E-09	1.72549067032934E-07
AU020206	12945.5181648968	-0.813819635403203	0.157386419984264	2.89798954077033E-09	1.84199042518231E-07
Bhlhe40	3403.09337166597	-1.99693041048771	0.365878450715662	2.92015365115202E-09	1.84706806186946E-07
Chic1	51.0456272925992	-1.87475303580355	0.342187070304989	3.008696511793E-09	1.89387997819627E-07
Mxd1	2758.15455389341	-1.02417486526304	0.199971715734323	3.24037712916878E-09	2.02019684177365E-07
Dennd5a	1744.76891076315	-1.27963882447144	0.24138059857636	3.75850048717983E-09	2.31925179753311E-07
Acsl6	15.2037969803358	-2.85046335228673	0.539488253590068	3.77345649330022E-09	2.31925179753311E-07
Gbp3	7340.47874361546	-0.877848377671275	0.173766700455483	4.32330983671928E-09	2.60799662835427E-07
Syde1	190.904764404257	0.85840124472606	0.169909388292793	4.559121245828E-09	2.73757372502944E-07
Pcgf5	3197.03189017823	-0.676730112034244	0.127925284053134	4.5901839224341E-09	2.74358240868423E-07
Tmem140	1574.51137770095	-1.38392695773097	0.2603931445452	5.12213822632975E-09	3.03370277677621E-07
Lad1	481.813123894263	-3.22490776135814	0.618441504669084	5.10755152105629E-09	3.03370277677621E-07
Trafd1	6168.02640968583	-1.64398665316025	0.305212243704141	5.40845525638027E-09	3.18878606292466E-07
Gtf3c5	1197.05183740509	-0.614855938860315	0.114554040905091	5.43985469737079E-09	3.19285165345682E-07
Slfn9	785.354490329002	-1.58226802803869	0.294263720431965	5.47223028480212E-09	3.19745114847406E-07
Eppk1	64.657419613486	-3.80902142638228	0.741628624671473	5.76471948453573E-09	3.35331673587056E-07
Nfkbiz	4715.58791548569	-0.627385880054549	0.117818608632201	6.09353324540256E-09	3.52883280833757E-07
Klrb1c	57.526243137859	-1.84785210658846	0.346394606248847	6.57391962914494E-09	3.75693740209467E-07
Ifna1	35.5328060453644	-4.2367411525473	0.847320360476001	6.64538495633169E-09	3.78119502100445E-07
Zfp365	352.930151837344	-1.89518024191387	0.356111177534875	6.71803776194877E-09	3.80591443644315E-07
Tns1	832.069966530801	0.92072466802763	0.18747216359056	8.64319183556507E-09	4.87535885789666E-07
Rsad2	4255.11513648385	-3.07987050696903	0.602234656106874	8.74015881538554E-09	4.90880471398593E-07
H2-Ab1	136.979240021724	-2.65301741723323	0.516987517497714	8.91293379954736E-09	4.98435739948936E-07
Csf1	175.080269511364	-1.71669269904006	0.325286376106026	9.41684330816614E-09	5.22598169976131E-07
Ifi203	29353.0871824919	-1.3817793365636	0.2666462418337	9.8476119329855E-09	5.43705014774581E-07
Cysltr2	330.819472391856	-0.967167233754413	0.197908253982836	9.98264868748496E-09	5.48835073408983E-07
Cep85l	484.535444566554	-0.763223469679191	0.152713853335062	1.01832502056107E-08	5.57511555374402E-07
Trim21	5002.07544156413	-0.913535830851269	0.18776609088855	1.10570041033736E-08	6.02814909903592E-07
Gsn	790.732352475279	0.63171586093981	0.121912028611741	1.24647416492513E-08	6.73923583774871E-07
Nxpe4	66.069435317617	-3.94628255634167	0.799439845111884	1.29441578363177E-08	6.94083854350701E-07
Sorcs2	81.0410468531543	-2.05281295881281	0.398750438861226	1.37231317396519E-08	7.32837731834689E-07
Gli1	19.5030556617047	-3.02110341406437	0.601316465910244	1.38529012140256E-08	7.36748174770421E-07
Trim2	105.137416677818	-1.30352609422661	0.259950469822405	1.71546290854176E-08	9.01309745899159E-07
Rbm43	1457.60749999427	-0.637497521912617	0.124970582288404	1.79144167120844E-08	9.3744919581711E-07
Klrg1	24.9706866208154	-2.58272343868637	0.517475243347623	1.88144850606355E-08	9.80610961360323E-07
Helz2	38057.5158529093	-1.45796658258447	0.289998426149264	2.49813331554022E-08	1.29126157545377E-06
Ifng	9918.49677047064	-2.81593759070585	0.573607982751598	2.55709006842204E-08	1.31176707053304E-06
Nampt	6872.3111181994	-1.32725671341159	0.271012643636996	3.23417680444972E-08	1.63974022420155E-06
Il2	403.194120509026	-2.31255256543721	0.47020346432185	3.26136127162258E-08	1.64711385152102E-06
Trim12c	8846.68937518047	-0.809793880460154	0.173173106756406	3.94628651581895E-08	1.97046875063727E-06
Tlcd1	933.906627694777	-0.85726396570011	0.185591131358801	4.33063756861404E-08	2.13743210299397E-06
Rnf213	83834.6819576847	-2.10447128813321	0.430413341848159	4.56538959555042E-08	2.24479345018951E-06
Rai14	43.9931511566453	-2.32880728729547	0.481013194091417	4.63643437539838E-08	2.26264943488543E-06
Traf4	3500.93957093673	-0.732749142609556	0.155543940042832	5.46937182887905E-08	2.65917593023485E-06
Nfkb1	34689.3549832446	-1.11617816565555	0.243024527625032	6.32214048790532E-08	3.05101816879283E-06
Galnt9	112.582025817488	0.929212238062897	0.206234171737584	6.73035623770413E-08	3.21232753762948E-06
Cmtr1	6290.64962024424	-0.857757513443276	0.189699838842222	6.97785881694501E-08	0.0000033123664047606
Gbp9	25295.4960900941	-1.09182708451062	0.239707152596409	6.99079632624072E-08	0.0000033123664047606
Tor1aip1	5773.24346386802	-0.736965550529936	0.158503089739207	7.12733296416438E-08	3.36482422185007E-06
Adar	16795.7795243909	-0.898837450473649	0.20015718646389	7.42641112001856E-08	3.47692120377083E-06
Podnl1	100.356107243196	-1.40225584864972	0.294669964358208	7.47151141255435E-08	3.47692120377083E-06
Gbp11	1638.50236149841	-1.47981549553926	0.308617883120557	7.47138731050477E-08	3.47692120377083E-06
Ifna5	14.8735006280418	-4.24521198924881	0.964060477613136	7.57681534940103E-08	3.51337736664397E-06
Trim30b	182.048570044747	-1.5065696292396	0.313993370278684	7.69342483008958E-08	3.54223765145114E-06
Plxnc1	694.168050704588	-0.62111864670138	0.128508343741421	7.74089254230933E-08	3.55154330374262E-06
Usp25	7284.30359232986	-0.684209464542207	0.145438997987367	8.37192988088737E-08	3.80091450689765E-06
Furin	9627.59431562418	-0.638473511271986	0.133890420154888	9.10841691886532E-08	4.10666686687942E-06
Lysmd2	490.019358215343	-0.989097600821902	0.222495229561246	9.26566632613096E-08	4.16315973205126E-06
Rin3	2167.29719376179	0.595451819086744	0.123204755556975	9.46876884596349E-08	0.0000042397958097218
C2cd5	1640.11667651007	0.610859591219654	0.127371768213779	1.00274367240122E-07	4.44413267054009E-06
Uap1	2149.3795114497	-0.651594016428181	0.138716385818246	1.13997622698652E-07	5.03521702970656E-06
Ifit1bl1	14300.6561976268	-1.31141839867065	0.286201559918294	1.26633034778642E-07	5.53700819854263E-06
Phf11d	335.301482196115	-1.71622098765824	0.364368939603625	1.29953761978464E-07	5.66320240327555E-06
Klrb1f	27.0604997300782	-1.81454542442987	0.387776477326722	1.45309827699102E-07	6.29032244159234E-06
Zcchc2	5631.48982585714	-0.817229688056204	0.186290432084008	1.53621047702261E-07	6.62808692569689E-06
Pcsk1	330.154006009665	1.3306106857934	0.293732371350601	1.66926379304327E-07	7.13131384372257E-06
Slfn3	375.682074237532	-1.23550187742529	0.276938077103713	1.69527406730953E-07	7.19751817074306E-06
Ifna4	40.2367280251036	-3.65673866206518	0.835387525962161	1.69580819525566E-07	7.19751817074306E-06
Sp100	20845.8863019328	-0.748387576225623	0.168862928329787	1.82507188160262E-07	7.72100214846823E-06
Zbtb10	1026.47932812278	-0.678242097413345	0.14967334425031	1.9593910909756E-07	8.26241615385503E-06
Fmnl3	2395.01299594381	0.65287835562103	0.143116070376918	2.09625529163583E-07	8.81103433871447E-06
Casc1	407.33010084101	-0.855096496832116	0.199391155914036	2.11440029095396E-07	8.85872533476854E-06
Ttc39c	131.504956135066	-1.69230496735317	0.370072555978913	2.28788621509537E-07	9.52433143217019E-06
Parp11	3209.92236754716	-0.649668096712314	0.143406040456172	2.47705557888124E-07	0.0000102463600612135
B4galnt3	15.3478977938886	-2.4355836625962	0.548804599541991	2.53457904137011E-07	0.0000104511281357761
Ell2	265.956275985413	-1.00648905877617	0.238734674589069	2.72418900424918E-07	0.0000111623216117506
Itm2a	6765.73528915682	1.00338436036803	0.239125265700275	2.96358314011632E-07	0.000012105168751008
Tm4sf5	9.85916914005816	-3.6363447960269	0.869295261172438	3.37287138679208E-07	0.0000136063511361922
Psme2	12702.1545535388	-0.878609663462515	0.212155328357727	3.87971249625694E-07	0.0000155546627157624
Zc3h12a	3436.91143479452	-0.627698979712724	0.14116155148772	4.22595715353937E-07	0.0000168392115322991
Lacc1	30.8880086883844	-1.7691298206177	0.400496484785231	4.2174948917706E-07	0.0000168392115322991
Ifi214	6991.07120994989	-0.943621659042449	0.230252408157029	4.39898382554336E-07	0.0000174752314776921
Plscr3	1483.76875315267	-0.617114305714953	0.138754089538505	4.55055904155684E-07	0.0000180224268423969
Apobec2	18.4600227256968	-2.43473729849935	0.569958437346873	4.86594021749064E-07	0.000019155045629578
Tnfrsf10b	922.356479189103	-0.896804419393252	0.219828868456676	4.93656172961419E-07	0.0000193745178725521
Tnfsf10	1424.24420309649	-1.31229277077271	0.309016452175392	5.05549682198978E-07	0.000019781718795954
Nedd4	1332.32779079076	-0.792271066580591	0.191198317376738	5.12205541966547E-07	0.0000199821503348027
Cdk6	3296.01527298472	-0.944212870713008	0.233807135951573	5.69775826868218E-07	0.000022161728430128
Vav2	384.925514832897	-0.871765418253205	0.21625111439637	6.34898300319801E-07	0.0000243388792814863
Treml2	4572.27731058734	-0.789822083296533	0.193258808053367	6.60574103665122E-07	0.0000252412919963535
Sgms1	541.543353553305	1.054547988753	0.262385755654459	6.8463034203719E-07	0.0000259323644091412
Trim56	22529.9002428952	-0.759504484937289	0.184554722602668	6.84500477187585E-07	0.0000259323644091412
Rfc3	604.547985784148	-0.718053268186353	0.172403902226549	7.16931933120602E-07	0.0000270771683726419
Asb13	3208.16816807971	-0.713261808032837	0.171511758524361	7.59578309823732E-07	0.0000286049288352694
Pde4a	154.403131813377	-1.5371520080679	0.363076080324092	7.66437988972981E-07	0.0000287800777991871
P2ry14	54.8132772430486	-1.85708165835959	0.438176178321909	7.96958074988489E-07	0.0000297546238312321
Paqr7	1222.36127420137	0.738139572349119	0.179814959832216	8.09335435909192E-07	0.0000300576600032581
Serpini1	527.437005655253	-0.93256729362226	0.235716290369474	8.0968830860657E-07	0.0000300576600032581
Angptl4	124.655111940244	0.826438563333664	0.20799909041056	9.17821999848399E-07	0.0000336321816415538
Samhd1	74023.6205380812	-0.772989473234137	0.191929612800722	9.1851927301067E-07	0.0000336321816415538
Rgs1	3694.80616671221	-1.38123144859492	0.334592727869316	9.12142951356917E-07	0.0000336321816415538
Trim14	1331.18090523731	-0.789474289699311	0.198953737398688	1.08344326051902E-06	0.0000391059991262127
Dennd2d	8678.39580841331	0.594408109244493	0.139094570110997	1.08682148399529E-06	0.000039119568885245
Asap3	16.2124300073497	-1.93257832508434	0.469894366556996	1.18964928799009E-06	0.0000424688499246873
Il15	10.4117951406638	-4.04318932292144	1.16423272445447	1.25440477267688E-06	0.0000446581808414746
Milr1	237.355797164116	-0.713925299930895	0.177774017338716	1.34668356266632E-06	0.0000475536228226076
Trim34a	4655.83360107353	-0.728582084582089	0.182528431520244	1.35572950006797E-06	0.0000477436632050964
Pakap	2392.21815370716	-0.705506220709122	0.175323874470698	1.37564407221592E-06	0.0000483143996252652
Tent4a	2781.51996443905	-0.858152936669455	0.223655921556285	0.0000014628268216942	0.0000511008940661541
Igsf9b	46.6819788474234	-1.87906988127966	0.463907433008551	1.49973613964133E-06	0.0000522501655067553
Hsd11b2	10.8879186791611	-2.82745428192371	0.729582403901629	1.51057043284936E-06	0.0000524872873067391
Lif	4867.40494531964	-2.97610469020295	0.775857822572413	1.56072135710063E-06	0.0000539421731645125
Myo1h	76.9075951239888	-1.33330301179933	0.337470630328968	1.58305222211006E-06	0.0000544252518577682
Bcl2l1	1253.46395943076	-1.2580398011275	0.321842236170657	1.59838345198722E-06	0.0000548077273141934
Smad3	2501.14235064615	-0.688136073631576	0.171458158866317	1.60408786954855E-06	0.000054858963097684
Perm1	160.2940308863	-1.91303637922102	0.475981830739549	0.0000016361967870666	0.0000558105867420883
Slc25a23	553.673184143152	0.650393000972675	0.159748947507534	0.0000016512792706383	0.0000561779866747183
Gtse1	475.774924500111	-1.08601342843777	0.285380687721606	1.68513348369471E-06	0.0000571804408659951
Trpm1	208.9398309445	0.893459724491818	0.23646462620104	1.73067521199896E-06	0.0000585732415905102
Il3	129.0676273333	-2.47968314815377	0.637815084046874	1.76167888132027E-06	0.000059314407812928
Ifi47	32256.8335365672	-0.742878430563898	0.190548088018976	1.79850175374981E-06	0.0000603981387921651
Kdm2b	7950.57336207876	-0.838022385564365	0.220920882168937	1.83064989971628E-06	0.0000613197125791854
Fgfbp3	91.8632256682341	0.974497351191724	0.260032592570151	1.87679268110412E-06	0.0000627041247045813
Cxcl9	149.006414558385	-4.0084443258356	1.22434283325965	1.89324162206234E-06	0.0000630919139014637
Bst2	3557.60388424213	-1.65432655275872	0.415062773994544	1.90630516881131E-06	0.0000633651947694167
Mir155hg	1557.46233506883	-1.44053619057478	0.37036101067619	2.26756835730244E-06	0.0000746121608476032
Ccr5	692.966865308866	-1.30820518173674	0.341608468568932	2.30773499665979E-06	0.0000757425365402444
Phf11	60.0530497884414	-1.28415360630591	0.340822288236767	2.73499819950458E-06	0.0000893158559888338
Tmem67	99.9515898166467	-0.834517393895058	0.226698997769708	2.84332530252692E-06	0.0000924141701550418
Sall2	204.502010127042	0.598269288295572	0.149712026242331	3.04318749736426E-06	0.0000981503294323175
Clic5	56.022898551851	-0.995872572742519	0.274910475252251	3.03691055223444E-06	0.0000981503294323175
Dusp28	309.70201133191	-0.744552397878037	0.1986501814489	0.0000031445670730758	0.000101169651758463
Gbp6	32825.835963172	-0.899856225933389	0.249076583720323	3.23785009586734E-06	0.000103914253076728
Pltp	335.705064799849	0.690986890637851	0.18093582803903	3.26256511971461E-06	0.000104194175269317
Nt5c3	2374.19867385944	-0.759472427606614	0.204231349556676	3.26080597095859E-06	0.000104194175269317
Klrc2	406.161156720753	-1.41177575918934	0.375774122878794	3.36292021970625E-06	0.00010713655369871
Mfsd2b	281.399236730982	-0.608405153777183	0.154008968140298	3.37914715718039E-06	0.00010739094501966
Hemk1	273.283981070604	-0.896777948469274	0.249242678078499	3.43251602731845E-06	0.000108821615172651
Sp110	13554.0256444694	-0.859727058857581	0.238599826941483	3.57775378904866E-06	0.000112856655967504
Ly6c2	5089.42893752405	-0.798625336676601	0.218897077975421	3.59531744576019E-06	0.000112884304381338
H2-Aa	156.921844314619	-2.20668688998475	0.597217380142648	3.65343548024588E-06	0.000114433327662509
H2-T23	26988.8214153167	-0.610204346518115	0.155891729760817	0.0000038021174388437	0.000118237685508672
Etnk1	18123.3860980949	-0.648912712771176	0.168784512507204	3.84570827342083E-06	0.000119308520958746
Ifna2	34.1935488212483	-3.50039186650445	1.0750179795462	3.87024368964647E-06	0.000119784501843452
Parp10	6106.15836420288	-0.784686689691857	0.216696158145137	4.17796144927256E-06	0.00012890774758086
H2-T24	2385.90553450018	-1.41400831635567	0.383493364940504	4.18480255001565E-06	0.00012890774758086
Ctss	6386.73088192706	-0.657726549562437	0.173607983045583	4.43726891487958E-06	0.00013572209849972
Slfn4	34.8581322485748	-1.87396707958119	0.508824404089245	4.53998752338646E-06	0.000138215040723658
Fam129a	1798.62335064921	-0.743959104293452	0.204363101181219	4.64377946264633E-06	0.000141045329599724
Plagl1	360.659586302204	-1.16195282622278	0.327859629303598	4.79051433718012E-06	0.000145163725147574
Kmo	10.0783352383564	-2.99083367986893	0.884060643084122	4.83541646274288E-06	0.000146184400254153
Carmil3	46.4182623136934	-1.73111862570843	0.471876709020625	4.92767050301183E-06	0.000147943655885355
Tmem63b	1756.64152391671	-0.785122320740824	0.220079391898836	5.04771254232204E-06	0.000151199297532083
Tuba8	30.1496725809585	-1.85130691220533	0.508345851049065	5.12631375171205E-06	0.000153201532533963
Slc14a1	937.486434318397	-0.753655345790237	0.210294781920372	5.41487144796278E-06	0.000161086244216792
Klf10	1087.28942316514	-0.661573739575097	0.179205303551602	6.04414618678464E-06	0.000179396867457412
Cdkn1a	2549.7194918269	-1.28068844370261	0.364144426759565	6.09036200847026E-06	0.000179948791316026
Cldn10	104.378613618938	1.12714425989682	0.328480395270728	6.63487813488025E-06	0.000195152284644446
Col6a2	9.38130229387245	2.46773637966314	0.726742037764545	6.69280626323155E-06	0.000196412760382674
Lrrc32	118.623876722746	-1.83266681650088	0.518103278522102	6.81053846144142E-06	0.00019941868798333
Rap1gap2	166.484370387872	-1.0846455901364	0.318580863093203	6.93352517129022E-06	0.00020211148318101
Klrc1	1823.92391172357	-1.39114220585983	0.396237791539768	6.92017884761837E-06	0.00020211148318101
Rsph3a	1096.493315041	-0.7097221190599	0.2000391550313	7.52315668552288E-06	0.000218322342121076
Procr	20.3066419328828	-3.46170969121876	1.20420662825686	7.60742662598171E-06	0.000219788844648651
Mmp17	94.9060048062081	-1.01025181416532	0.300876168612367	7.70846937179024E-06	0.00022221538919121
Naa20	3926.57152034369	-0.929120201021868	0.277174052983725	7.92658782504199E-06	0.000227998762384762
Tex15	136.129214089657	-1.55545988039309	0.447921363693704	8.34094084305058E-06	0.000239388676618831
Apol9b	52.7551490113859	-1.12888806807768	0.337120860258212	8.64557429396913E-06	0.000246502916959339
Ly6d	23.1213881991608	-2.22810848049533	0.671655242397041	9.35814322395147E-06	0.000265079578713234
Ankrd55	137.295485714131	0.838254838484785	0.251361358479624	9.53846874553477E-06	0.000268131638162254
Ifitm3	48.2066900240237	-2.56896821259175	0.800856835799465	9.54820261759676E-06	0.000268131638162254
Trib3	122.676130007671	0.610761316278773	0.16789880521247	9.58564703749907E-06	0.000268604259997017
Nmi	2969.13634026529	-0.76040741702056	0.223571059497592	9.71927506074533E-06	0.000270140752864755
Unc93b1	362.048659933164	-1.04124907723789	0.319316228867297	0.0000106691280753411	0.000293331483250506
Fam111a	1845.94855625103	-0.671467625073194	0.192831806551398	0.0000113034852044817	0.000308772352650728
Runx2	1396.99249858902	-0.61399772331845	0.172547888857852	0.000012080783794339	0.000327261149356003
Ifih1	6242.42095885054	-1.4829320735063	0.446069507872466	0.0000120677314632107	0.000327261149356003
Psmb10	4197.85647472112	-0.703063202380205	0.208281464285027	0.0000134652117727728	0.000363254056727183
Ifi27l2a	3713.76564969944	-0.919702197054063	0.289393394658985	0.0000140248094185356	0.000376790240667048
Foxp3	44.2115304665329	-1.54678092376797	0.477989614965513	0.0000152011473164665	0.000406716528816342
Ifnab	13.1340686911912	-2.5652205370705	0.880311801517829	0.0000172163610795434	0.000457814662992757
Cxcl11	7.30950285219601	-2.86050408187922	1.03155416595044	0.0000172534170177681	0.000457865628801463
Ifna16	9.90262887591489	-2.68487151641193	0.939750680981242	0.0000173931343894616	0.000460635246127407
Arc	447.629132336996	0.679090330933729	0.204255322108803	0.0000175697156535652	0.000464367941107414
Gas7	219.482897334709	-1.96184200876681	0.63449796708506	0.0000181707417275908	0.0004792809002237
Ncf4	1267.64916718689	-0.675794545000843	0.20448088067015	0.0000189164160545336	0.000497941214526409
Abhd15	134.95452320548	1.44232749888815	0.460404350787909	0.0000193123242552503	0.000507337873076434
H2-Eb1	137.751636686718	-2.17119378815978	0.724501626654255	0.0000193801881750585	0.000508096281531211
Madcam1	6.83813984765075	-3.27281053444574	1.41201007640071	0.0000196146527456783	0.000513047021643434
Ly6c1	153.629071593231	-1.24752466772198	0.403100953358028	0.0000196999981641937	0.000513381952158888
Cish	6021.57258478237	-1.74994482903711	0.565144282082327	0.0000200686980887967	0.000520906645611596
Fam221a	100.898548557149	0.745828822672612	0.234939822056393	0.0000206564355219979	0.000535096132905831
Il18rap	2663.09167975596	-0.809010114269105	0.262181768525323	0.0000221806707453518	0.00056878142367285
Frmd4b	982.17999170352	-1.00188236743731	0.332299351791554	0.0000222187064197606	0.00056878142367285
Lhfpl2	61.3672137123001	-1.19132660030916	0.393608407652415	0.0000229141847387521	0.000585434955188117
Oas2	2071.41156045962	-2.29094597697432	0.800934941685784	0.0000233134663180902	0.000593309504149835
Pnpt1	3102.0904260635	-0.724541285949866	0.231278712544797	0.0000252273053922048	0.000638275318952288
Calhm6	623.106782018766	-0.658340886448575	0.204467305057934	0.0000261933537461495	0.000660153577006438
Col23a1	346.148983471387	-0.761738794073935	0.248595842300982	0.0000269387081770917	0.000677628122678582
Rtl5	52.682132830089	-1.10279688057635	0.373922568954134	0.0000271766215879519	0.000682295528499062
Bahcc1	14.0262180394434	-3.08380059714293	1.37068757685715	0.0000275402826918626	0.000690095929759558
Lgals7	39.9674606634456	1.33491876363001	0.448882337936713	0.0000277240804590516	0.000693368077507567
Aqp9	28.4484123191372	-1.82228663359712	0.623098433595207	0.0000279020130883009	0.000696481284560461
Fes	283.759480730269	-0.82695905157397	0.277111613843169	0.000028593211547985	0.0007069630862813
Tmtc2	45.4705374090577	-1.22245087801644	0.414999524610065	0.0000286825074359265	0.000707827787670686
Coro6	42.375512333921	0.860120364879242	0.290529006642881	0.0000288315760089604	0.000710161503585546
Oas1g	12.7799625139231	-2.3569992119911	0.881583801132267	0.0000312468481584081	0.00076531284117304
Cd72	465.985112895124	-0.604865329000988	0.18638707970978	0.0000313737537063433	0.000766979382352069
Capn11	14.6168426660272	-1.91789731327528	0.676158146993256	0.0000314728847694847	0.00076796196357001
Nhsl1	69.415816583645	0.942670670968884	0.327380803900922	0.000033265444280888	0.000810184558841066
Serpinb1a	33.3374948040585	-1.34187747281273	0.46581914831242	0.0000346635887281902	0.000839528924030332
Slco3a1	2130.79333827186	-0.59987844801359	0.186594087749842	0.0000348496018515129	0.000842468111549561
Sh3tc1	74.1286941643616	-1.2818286891929	0.446483429144732	0.0000351129837211419	0.000847263292382367
Ahr	422.595528771935	-0.693617275690583	0.227231038443268	0.0000355896437472865	0.000855596048020559
Ly6m	16.438622874467	-1.62848346484438	0.574812607520353	0.0000369093009340327	0.000880820862949536
Slc26a11	1311.99755954412	0.6686337714912	0.218103490724224	0.0000381057641855996	0.000907711347967757
Map2k1	2997.27776128221	-0.590453077895116	0.184948849927999	0.0000386003519130055	0.000916143142853301
Hk3	68.0134866597931	-0.894212360697557	0.315004580112172	0.0000387624820272458	0.000918318437845478
Tsc22d1	1180.56906660354	0.963130269457004	0.341997373908669	0.0000391315050870053	0.000925378423382357
Isoc1	1814.33795872543	-0.619051950396309	0.197763352656475	0.0000400140126353241	0.000942825650340458
Gcnt4	15.0305926709281	-1.84051085548517	0.673358689837281	0.000040364307639297	0.000947652123495567
Krt16	8.89205824864233	-2.78498901099204	1.24103079314897	0.000040518357995606	0.000949557922091269
Angptl2	104.544110481034	1.28262661333366	0.457698314676348	0.0000413429469840788	0.000963682646158403
Morrbid	57.7707601469821	-0.92500301327557	0.330072035750403	0.0000415816384792255	0.000967470297325056
Eomes	3674.47484800094	-0.960670866514567	0.34390290133426	0.0000416539398925062	0.000967470297325056
Ntn1	64.1397665798717	-0.919376315146962	0.328029569324298	0.0000417370917707573	0.000967676700663643
Ifi213	13571.7521751455	-0.899772122630008	0.321566100005642	0.0000430357604788188	0.000996014136836605
Asb2	35.4700663203642	-2.047412531083	0.781005820128932	0.0000432571321501771	0.000999069267453586
Fap	52.6901763184478	-1.58862537784476	0.575738978499391	0.0000436389125010169	0.00100462019414885
Wfikkn2	451.595667674988	0.672666942185207	0.223821310631011	0.0000439303172059345	0.001009545032087
Hmgn3	25.4929131302173	-1.36322193514865	0.49432435376903	0.0000459589061967647	0.00104876453195069
Utf1	492.384381850742	-1.55064294332533	0.568836125969854	0.000047381581691708	0.00107557841366369
Gbp7	30145.7988469855	-0.648833080720642	0.21546794404807	0.0000478275976198581	0.00108381495128131
Oas1a	1808.92662602654	-1.84487657139412	0.713708722081809	0.0000532745837953454	0.00119272822483394
Sema6d	88.9843653799187	-1.33505869471771	0.496277201699977	0.000053499090532116	0.0011957000851346
Naip2	398.918312143039	-0.622817358134347	0.20708851842298	0.0000540396177344494	0.0012036516565468
Ccr9	569.254532445788	0.864482706684328	0.31786620317976	0.0000552966862012748	0.0012274545506007
Plekho1	1659.73138201937	0.60369984154751	0.199792118034616	0.0000566601510411092	0.00125132503061975
Epb41l1	32.5774353805222	1.1631104067025	0.438326100091825	0.0000581679862421834	0.00128028523772914
Foxp4	6616.92876342412	-0.609402836330798	0.204030450305055	0.000060322937502476	0.00132547702471714
Dll1	19.6952982941949	-2.63363097824316	1.2822400294737	0.0000611364405460163	0.00133659030254126
Evpl	139.652935719357	0.931789718168058	0.352554090649998	0.0000628979941161191	0.00136821513077301
Cgas	709.596528811257	-0.693163420338364	0.244562207148726	0.0000628672182984718	0.00136821513077301
Khdc3	52.7354816438606	-0.864687635812701	0.32452825017413	0.000063785436650836	0.00137603350920595
Tmc6	5547.73901155667	0.661859765068975	0.230915658548279	0.0000653805915074962	0.00140769913167306
Kdm4d	95.5929119296658	-0.683137427340499	0.241348573593423	0.0000658410131728969	0.00141335815756647
Cacnb1	117.254046580967	1.03156382577403	0.396313236813213	0.0000664488005316706	0.0014240589982363
Casp1	598.918861524997	-0.980700101574984	0.375899715925009	0.0000666045537802277	0.00142505309648008
Tbx21	5655.86017985852	-1.08243635328735	0.41898799853644	0.0000690506165425279	0.00147255242806733
Islr2	46.4290346137848	-1.60598569948746	0.63720284811886	0.0000695556753578032	0.00148089942796107
Ccl22	10.9268334554877	-2.54194529805373	2.11113563363087	0.0000703705583775813	0.00149336868999981
Grn	448.970152405299	-0.663954895450357	0.235141872974426	0.0000720165078307343	0.00152086725613366
Gpc1	957.418038308235	-0.832753734393333	0.316921347197561	0.0000734940121707557	0.00154455964287895
Cryab	37.3798375855429	-2.34332172776631	1.09416326495329	0.0000744469329220604	0.00156206688562713
Cd69	25166.6118249693	-0.849624302723176	0.325790652005736	0.0000752297475302744	0.00157595435742681
Rhoc	74.0136768625268	-0.987199873974188	0.390404000737132	0.0000810276769433626	0.00168710837887722
Erbb3	214.32964155954	1.01760843593499	0.403932952509463	0.0000818849274065565	0.00169898185367425
Tmem37	23.734113365958	-1.48246445133919	0.600743781732623	0.000081873237165905	0.00169898185367425
Bambi-ps1	615.82633072071	0.676201027697788	0.246077840601014	0.00008266209373937	0.0017123800976534
Cpne9	56.1571952321607	-0.813543733079175	0.319392621785381	0.0000928056513498816	0.00191338233716607
Gbp4	53408.719582171	-0.639284389226584	0.232581128962298	0.0000949022991367191	0.00195306883319022
Yes1	114.516772760401	-1.17290676706604	0.481856243628921	0.0000963188670656034	0.00197332521676857
Asap2	194.422087302246	-0.798102892834591	0.314022737600414	0.0000968735254575177	0.00197846714218096
Vars	10293.7349221238	-0.641911196020712	0.236327913671796	0.000101364473213559	0.00205089920182092
Acss2	1725.71520357992	0.729848284474769	0.282028590450968	0.000101984526430911	0.00206024554944926
F2rl2	56.5389899125405	-1.02995036380989	0.425881205637956	0.000103663335222722	0.00208815394205346
Gpr55	140.794452969631	-0.740444335779879	0.28844008750747	0.000104098065408319	0.00209320646955307
Cdh1	296.015797041145	-1.13459818910504	0.473384921151822	0.000105618789449918	0.00211399819743846
Msc	14.0102892879204	-2.0878901512381	1.02857545774844	0.000112086897262451	0.00223316861059593
Ciita	67.1528401677974	-1.28929896301922	0.549355267409112	0.000112652758924018	0.00224101595233581
Prrg1	114.905495504351	-0.638468310463481	0.238761755783643	0.000113242633827923	0.00224931633960035
Hpn	18.3358727596818	-1.30681036944992	0.56023068530263	0.000115302555863012	0.00227980622594088
Myo3b	35.3070008319884	-1.11734848731305	0.481407912923767	0.000125707945095543	0.00247054981085208
Phlda3	208.812181266845	-1.16545176113301	0.512410921334747	0.000136949266384187	0.00266335662833726
Ggt5	89.2090102248591	0.879092232108205	0.375155342621456	0.00013772436126424	0.00267443878878249
Lancl3	128.212354466774	-1.16026495746213	0.524049482440929	0.000156175690094786	0.00298382586793998
Lrp1b	82.7181039812873	-1.37522319851256	2.09502602629883	0.000157260555449851	0.00300015378845031
Pdgfb	361.182533775678	-0.910012937750446	0.401324758743013	0.000159148817517061	0.00302993163873066
Depdc1b	328.637904027465	1.06793411610564	0.484819342065835	0.000166498011771021	0.00314415810634262
Slc19a2	1064.6661623513	-0.831179333312949	0.3643922955516	0.000169423199898209	0.00319015071484633
Ifi44	471.597186759214	-2.05203260732527	1.17959413945295	0.000175542627775118	0.00327696338095958
B4galt5	6010.54616277422	-0.967319989354693	0.439528775997735	0.000177004663901066	0.00329481538661556
Shfl	4421.53744634601	-0.735917946872003	0.318746427337496	0.00019088076507276	0.00353794647069425
Dnase1l3	15.7189066021009	-2.12167316676642	1.33378134986672	0.000192097878109191	0.00355040475427342
Adam6b	80.69240039165	0.696999634253563	0.297874345733553	0.000197214139667932	0.00362654248575014
Chst11	940.280229097026	-0.617373593773169	0.250994974859578	0.000197435759737316	0.00362654248575014
Pros1	52.2120401107292	-0.961696373642822	0.446226278919091	0.000196951154278422	0.00362654248575014
Rgs12	462.308927380286	-0.848940139423511	0.385678657171476	0.0001983623567085	0.00363524825304044
Cilp2	19.7902821918067	-1.46061833118355	0.732343494535386	0.000202572666237625	0.00370199416700737
Maf	185.310391183637	-0.610299273446583	0.24881130105478	0.000205667208837183	0.00375328253662254
Dnajc12	155.209063896803	-0.654928467313634	0.275332504096044	0.000206192743792106	0.00375761042183377
Tmod2	10.3009042596309	-1.64618712257448	0.873806351662999	0.000210817161687188	0.00383116822424556
Tpcn1	1645.99970886981	0.690583791987886	0.299240122759926	0.000215471191286929	0.00390606649639037
Il6	3.44855190124778	-2.1037899646435	1.72175049681533	0.000220676665284086	0.00398257195104105
Gadd45g	560.622298723531	-0.657730641499916	0.283406951606929	0.000231410953002679	0.00415901340362055
Pou2af1	4445.45658578214	0.711320461850501	0.32062668385272	0.000247356071765136	0.00442726595480732
Inka1	22.0538624624199	-0.930302318177193	0.452188444469753	0.000251171701314097	0.00448324283304478
Itgam	146.358503619235	0.633846063499647	0.273798538988869	0.000253461641976465	0.00450560053881765
Itga1	165.978703675569	-1.21047376298827	0.615595900069874	0.00025334956554962	0.00450560053881765
Hmga1b	35.5296040117421	-1.7267487507448	1.93944736707392	0.000253385184196704	0.00450560053881765
Insl3	248.33920362438	-0.638027326570041	0.278221432764748	0.000261646404151749	0.0046321367474148
Cd40	14.0997982885905	-1.83021048966014	1.15483956931368	0.000275944783244889	0.00485886557524447
Hck	7.68720485772725	-1.82992253178622	1.17476636095807	0.000285954295744907	0.0049879310221635

## Sheet: Human CD8 DEGs
HUMAN DATA	baseMean	log2FoldChange	lfcSE	pvalue	padj
SGPP2	1152.24807239954	-1.84570476874104	0.0920164022714908	5.84249982135423E-93	8.39158249341109E-89
HAPLN3	9541.3363562175	-1.17177589059558	0.068569090812732	7.66751784742736E-67	5.50642794212996E-63
RELA	4260.34679805875	-1.09076815724869	0.0660747489843012	1.14541356769269E-62	5.48385835759001E-59
ICAM1	3208.82202586133	-1.53326061205464	0.0952975394304812	4.67381495899464E-60	1.678250106401E-56
TAPBP	17633.498150954	-0.663923837863466	0.0416665723039627	1.42053789313594E-58	4.08063715182229E-55
LACTB	1532.13474413962	-1.0156953208452	0.0654826212565927	8.39056896120632E-56	2.00856236649677E-52
GBP4	41767.9265695147	-1.22213212640397	0.0802002369004509	8.5705757127587E-54	1.75855969946219E-50
ID3	1746.32667309294	1.28113682913287	0.0849606436431976	9.54038063460911E-53	1.71285608818613E-49
TRAF4	7113.99690875556	-0.79638078896322	0.0540412590934481	8.67152235013394E-51	1.38387861683304E-47
RIPK2	303.735336312221	-1.28282274887631	0.0996197920965152	2.44691716242564E-39	2.92875593365996E-36
HCAR1	484.467260310661	-1.52911506549514	0.129998908061994	8.48747872114553E-34	9.37735822090871E-31
FAM102A	5572.59059630078	1.1995618346608	0.101860971278485	2.01467083376671E-33	2.06690837038509E-30
RGS1	1435.07151542211	-1.68416522863464	0.149132477642133	4.24821355221085E-32	4.0678060833603E-29
TNFSF13B	691.352334499018	-1.2587482700106	0.112276941641256	1.38191568274613E-30	1.24052843445517E-27
CXCL10	64.936564211097	-3.74929981985363	0.335915502874279	2.64073450929858E-30	2.23110998570915E-27
UBD	183.809672683028	-3.34382298967653	0.305063806680515	1.40028483134238E-29	1.11734950180947E-26
NFKBIA	10585.6005366715	-1.11070766881166	0.102335392107769	6.32807817357882E-29	4.78369404247961E-26
ETV7	353.911528983235	-1.61501618312164	0.153669115943148	4.76467784947048E-28	3.42175339759723E-25
ADAM8	1286.31089856245	-1.25789830461982	0.118167550636767	6.85584156807127E-28	4.68906916391465E-25
NFE2L3	5384.80396705796	-0.905461620043438	0.0860342133400214	1.45692105142547E-27	9.51170775528364E-25
BTN2A2	372.172161842506	-1.28565429279749	0.121838308777545	1.80010403460573E-27	1.12412583691487E-24
FAS	2599.34167375738	-1.15809861958998	0.111273346953552	8.01324079088365E-27	4.79559072831091E-24
SLC16A9	177.763531841631	-1.57278233154383	0.154497120430127	2.16184807055507E-26	1.2420249534953E-23
DBN1	4818.39040763489	0.881085693792831	0.086603122544883	5.57516459513769E-26	3.07984957999856E-23
IL4I1	526.872829891656	-1.97916024559363	0.207873257476705	8.42749844815576E-26	4.48311704484671E-23
APOL2	3540.80338199488	-0.859656658235117	0.0851627398810811	1.25725479871731E-25	6.44926809784882E-23
FGL2	311.516532401511	-1.60418201994871	0.162238663460922	3.05412836735781E-25	1.51263606001242E-22
WHRN	814.050769909825	1.03150014969759	0.104071196831561	9.94391866101178E-25	4.76081679093707E-22
GCH1	2192.4351902831	-0.663920255220993	0.067531581424162	3.22942603038125E-24	1.4962660023989E-21
GK	889.159954112711	-1.00766550160586	0.103137037442287	3.83272363306115E-24	1.72029404817679E-21
APOL1	2329.45905047233	-0.956342644844446	0.0989195361018513	9.48637558407449E-24	4.12887310648673E-21
CFLAR	21104.5579584831	-0.695305238464177	0.0728724586444943	4.65215948696116E-23	1.96526372680068E-20
RAB11FIP1	15893.0754732906	-0.95915205333124	0.101381931288835	7.02065308772061E-23	2.88107543711232E-20
RNF207	447.11674737195	-2.00529017310504	0.231029633421614	1.56080690533554E-22	6.22718599481509E-20
KREMEN2	51.571248630325	-2.61349406675625	0.303672671497494	3.25070089930885E-22	1.26188694639927E-19
MAFF	406.341482748101	-0.997753479813066	0.108316729263368	7.84707691911891E-22	2.96598857340276E-19
CD6	7889.89755919238	0.724721209086351	0.0790538164405426	1.39865672186061E-21	5.15100166566256E-19
TANK	2556.79502040727	-0.622052169397829	0.0679499753661892	2.78520733148955E-21	1.00009832255461E-18
CXCL9	52.3108790005322	-3.28903932435401	0.370373738749127	6.91526580973158E-21	2.4225356786628E-18
ARHGAP31	1663.18239375097	-1.48442917139115	0.16682111835075	8.68624418831135E-21	2.97048869706466E-18
ATP12A	236.556924157159	-2.04155255251146	0.251248420073254	1.31112030522528E-20	4.37944673115132E-18
CD83	3115.89897756037	-1.25041908195391	0.140340073303965	1.67714274725541E-20	5.47472756337032E-18
LAMP3	1340.12698252923	-1.33278942074347	0.151174823239078	3.4324919067348E-20	1.0717582881833E-17
CLUHP3	3047.26550443564	-1.00194315676918	0.113977490724601	3.59407668363588E-20	1.09833454057579E-17
IGSF9B	8881.31163319252	0.590157206245242	0.0663746334706619	3.8557290921667E-20	1.15374660314146E-17
DHTKD1	952.734777894236	-0.907457537442739	0.103531411078277	3.99039176159868E-20	1.16967340554779E-17
PLIN3	931.724336198997	-0.741125622078405	0.0846701451700403	5.62624126684956E-20	1.6161940663152E-17
TAP2	17968.8455177324	-0.588117884651853	0.0667032079461921	7.62220267222847E-20	2.14662150943564E-17
GNG4	1183.36901593507	-0.807318578484812	0.0928861357160736	8.07030240005695E-20	2.22911064176958E-17
CORO6	175.249571795672	0.858901333349807	0.100477943467835	2.65732957712246E-19	7.20136315400186E-17
GBP1	14639.2814235719	-1.105370333635	0.130333870036497	6.38283302133073E-19	1.66684783064315E-16
CCL22	310.778574814039	1.56613108741006	0.188134399581104	6.58417797455083E-19	1.6887240758656E-16
IRF5	354.859389002517	-1.33925774811378	0.158459368383532	7.85265030076438E-19	1.97873010999787E-16
NUCB2	4139.14716383491	0.730526683760174	0.0874689270549582	1.90140181288509E-18	4.55996204613388E-16
GRK5	688.079658529603	0.803469774652865	0.0970303329385479	2.7844642772619E-18	6.55627219906766E-16
BIRC3	12282.4781742332	-0.952581310000747	0.115340857408836	3.23648992019103E-18	7.37868328947678E-16
ARAP3	1093.35727633853	0.894053319923657	0.108523357873357	3.67868081923608E-18	8.25576446979496E-16
CYB561	61.3575809838778	-1.90136554257332	0.252651641890677	7.97100844095953E-18	1.76134760365387E-15
TSPAN17	4000.09561695792	0.763804262897769	0.094491678566048	1.58517604228256E-17	3.44967931747037E-15
SNX10	2512.19615741446	-0.940852395987203	0.116812977382166	1.72489143246427E-17	3.69770382753496E-15
PARP9	4439.1065829793	-0.842415431310248	0.105164221234175	2.4484619224586E-17	5.17165567533424E-15
OPTN	1209.23081957678	-1.13602623581859	0.143246410687448	6.19163398357295E-17	1.28884694066751E-14
N4BP3	811.401004993229	-0.779570645313891	0.0986300625213641	6.4926333880256E-17	1.33219561931731E-14
NIBAN1	2580.68678298459	-1.22787141946377	0.155407311324386	8.18374149270647E-17	1.65553632478511E-14
NINJ1	3329.53264666402	-1.00647911330737	0.127988869218583	8.68362195261817E-17	1.72622531712319E-14
IFIH1	1625.83142634097	-1.07677961042498	0.136707484693721	8.77354648402097E-17	1.72622531712319E-14
SH3BP5	483.186783654029	-0.866667047312493	0.110660071583543	1.01090163888125E-16	1.96210543773667E-14
SECTM1	61.1739377807749	-1.48867466772698	0.192280747988437	1.23967622277844E-16	2.37406261170224E-14
NCOA7	1979.95353672503	-0.839830689920303	0.108306553413678	1.90719112976728E-16	3.55753067491525E-14
TMEM120A	914.164282824198	-1.38512284708727	0.179484909206291	2.53712907378578E-16	4.67189549830578E-14
TNFSF10	8253.31408621069	-0.688889267112674	0.0905237196659402	9.43566879492845E-16	1.69405638626947E-13
PSD	209.147999879726	0.871570521984611	0.115764484119084	1.06963167275717E-15	1.89668144639645E-13
TAP1	39116.7150747148	-0.742875254492043	0.0986564216275057	1.37517813627259E-15	2.40874189893698E-13
CAMK2B	194.211152875657	0.996327425257558	0.132987429125045	1.52650245907193E-15	2.64158491803014E-13
TNFRSF1A	2413.14169430519	0.620984791249977	0.0819803760497587	1.85523153401293E-15	3.13796729491868E-13
IFNGR2	563.581857578938	-0.75488998758909	0.100853638338701	1.85704393280017E-15	3.13796729491868E-13
H2AC18	25.1913158961277	-28.7327495936077	3.6790994439662	3.44882770626702E-15	5.7599432959434E-13
WARS1	18270.4507198672	-0.632390226414857	0.0849091225327271	4.54324852973458E-15	7.41530439006566E-13
SH2D1A	4609.4643842882	-0.687908338160927	0.0934147372131959	6.18592310509995E-15	9.98296781556748E-13
EED	5347.79854416403	-0.78687422163575	0.10818177443861	8.2655648197089E-15	1.31909230561643E-12
MIR155HG	16903.8557441487	-0.945053325469086	0.13101206366258	1.14654150633403E-14	1.8096456764259E-12
DUSP10	1183.69438759163	-0.666246112586043	0.0916522807458623	1.41030390473725E-14	2.20176032431969E-12
EBI3	136.867665279377	-1.84272272498007	0.281698335754896	1.8665935428332E-14	2.88278312427024E-12
ITGAL	20686.3522855613	0.687759002720303	0.0959560277617511	2.65430181627135E-14	4.05571670075589E-12
CD79A	430.050501894303	0.997227549325346	0.140706798121338	3.00186972882443E-14	4.53851104369529E-12
LGALS9	2227.81978914152	-1.05481791510018	0.149229337122424	3.68423507103436E-14	5.45532663147077E-12
BCL3	1408.74378693572	-0.707772633139064	0.10006213186427	4.76395033455061E-14	6.84246186551504E-12
DIPK1A	1969.21994441127	-0.797489780720226	0.11393140433611	5.905449773408E-14	8.36813259939058E-12
CD274	3531.64300479739	-1.11938159806477	0.16100144314963	8.92813648629055E-14	1.22128404145325E-11
BAIAP2	933.778322387652	0.662486170729376	0.0959732087728324	2.03602733972691E-13	2.68288630096309E-11
MAP3K8	1010.70163351752	-0.893722596072144	0.131385910379199	2.10694809706788E-13	2.75109959256236E-11
BAIAP2-DT	253.265522051529	0.963854844818398	0.142769461242005	3.05626812365742E-13	3.88470611151253E-11
TLE3	8355.43604359936	0.782851396033924	0.115659799648475	3.10951393366016E-13	3.91771479203165E-11
MVK	267.273660531238	-0.690922772952369	0.101997386729089	4.29422038544954E-13	5.31705925829412E-11
MITD1	1730.8916674142	-0.596336904425995	0.0874823251277166	5.66697452808445E-13	6.95681667922026E-11
GDF10	138.280540628669	1.40564017136435	0.212466504631366	5.75775835728132E-13	7.00836299030776E-11
EPSTI1	1898.45160564769	-0.847707156741646	0.128729490624595	9.56798286789002E-13	1.14520781609587E-10
ANKRD33B	2175.33418359327	-1.08759253970645	0.165395666020089	1.11490861894145E-12	1.32342417304596E-10
NOL4L	756.803435533417	0.664692421042024	0.0999760532321744	1.16864002308268E-12	1.37583415176529E-10
FRMD4B	1521.75715472483	-1.07461788673286	0.165119386475467	1.71687109369281E-12	2.00483085517966E-10
RIPOR1	534.242789161736	-0.979811843339099	0.151648600704337	2.1498877453659E-12	2.49022884570084E-10
PARP14	15017.8289998522	-0.797135967098426	0.123195099684872	2.2523809376415E-12	2.58807579258758E-10
PLSCR1	1560.35297415719	-0.752628979991856	0.116107564786621	2.3794075546361E-12	2.71233577041574E-10
ANK3	2336.20647536867	-1.14486648284975	0.177138058087456	2.40798393695116E-12	2.72329710916768E-10
RASA3	945.146632926465	0.648556818621419	0.0995206189124439	3.11422320539683E-12	3.49449905461834E-10
ELL2	2425.65082868023	-0.828450593062785	0.129953013322222	3.9557855649008E-12	4.40441457896668E-10
RELB	3716.03405469083	-1.18585386129167	0.187856970596805	6.28656134749986E-12	6.89266264382752E-10
NFKB2	9527.5499976922	-1.17281343209662	0.186835163675592	7.84782683603351E-12	8.41181618253354E-10
ACVR1	821.558168834365	0.622434569607681	0.097358709239987	8.27379277351002E-12	8.80270263747588E-10
GBP5	51965.3151072496	-0.795354572594349	0.128114086207488	1.24174336511558E-11	1.29240289515616E-09
CASTOR2	436.358627741094	0.745884717051664	0.119780227687961	1.2830439611164E-11	1.31631145810821E-09
ABTB2	788.392768524159	-1.25951001561184	0.204318190458847	1.47602172786622E-11	1.50355319697465E-09
APOL3	2978.1763211749	-0.640926447895277	0.102145928507107	1.58944056147688E-11	1.59517114416383E-09
OPN3	555.91112668665	-0.645438797632287	0.103736196712845	2.16656903827875E-11	2.14609869633088E-09
IER5L	82.4172353910713	1.42579328308152	0.240226191122119	3.37802599958619E-11	3.30058417905146E-09
HDGFL3	1477.26983454221	-1.13227236780683	0.187563264797705	3.40149734823857E-11	3.30106124410477E-09
GPR55	2223.57523102209	0.977816805373848	0.162522101111657	3.55635346010637E-11	3.40532698316718E-09
IL23A	864.059688662637	-1.14826961547649	0.191942399054343	4.71391430056413E-11	4.42522556202631E-09
CD74	12492.8477401872	-0.788318398258577	0.132094683078322	5.6717779819992E-11	5.25572562293255E-09
LIF	46955.3674152819	-0.800277870345571	0.134504705805837	6.14068588316041E-11	5.65376098332263E-09
CREB3L3	31.1165464976318	1.60903699527216	0.288795993595745	7.03712452301712E-11	6.397102501525E-09
FCMR	2070.90043965913	0.846085877386875	0.143463218389402	7.71565120066337E-11	6.9262436371955E-09
KCTD21	520.612715978983	0.600274956811457	0.099369825728967	8.94881072906434E-11	7.93405978404636E-09
TCF7	12356.3651594559	0.923541143388373	0.158594849168385	1.13045715606423E-10	9.96120008131935E-09
FAM241A	3360.72444366657	-0.602421752243044	0.100423499037963	1.14233252701699E-10	1.00044646863079E-08
AQP3	557.249234388713	0.947538279421356	0.163171497275855	1.24106098571565E-10	1.08032478411115E-08
LCT-AS1	207.410796191295	0.863739935353351	0.149850157604615	1.67331260307855E-10	1.4305826736915E-08
GPR137	944.619695409654	-0.668753093089024	0.11585233840782	3.00348148510529E-10	2.49358407922354E-08
PTP4A3	887.933359286512	-1.12162503598357	0.198487073084541	3.18596875222977E-10	2.62988903380898E-08
P2RY14	47.382096325486	-1.39757873411981	0.253106157742052	3.76536898086963E-10	3.05547992498477E-08
EPB41L4B	67.1438682369229	1.01047914584216	0.180388769685479	4.10201787491183E-10	3.30995970434599E-08
CCDC28B	472.40914953629	-1.07468794780428	0.191919381910795	4.2181651272829E-10	3.36586142906468E-08
SPSB1	146.970083652587	0.864606455777343	0.154398205923963	4.34557567848496E-10	3.44837035746296E-08
IRF1	24543.8849157577	-0.60408452895768	0.104685671521227	4.45308304963708E-10	3.51426548582074E-08
CBLN3	186.745102677249	-0.859963877836224	0.154868224083669	5.71773205342684E-10	4.39164628253314E-08
TSPAN14	2460.51063592104	0.8548123444517	0.153991939828969	5.81998762240013E-10	4.44640862875176E-08
LHFPL6	111.848804408134	-1.16089225636899	0.209726693908197	5.97949894700119E-10	4.54410282411524E-08
NFKB1	20140.4270416286	-0.630663583149543	0.111237158178362	6.81763012946298E-10	5.15376955523562E-08
CDH23	228.184089142134	0.794768510690972	0.144850021505198	9.45352356763062E-10	6.99901850525147E-08
TMEM140	709.213879373206	-0.617828936070179	0.110341832017971	1.10385432940435E-09	8.13059473499215E-08
EPHB6	251.494478088289	0.912170154262299	0.170119045284424	1.57642526948339E-09	1.14935005815177E-07
LTBP3	2254.75518233549	0.628388031452621	0.114068975918847	1.72960402822638E-09	1.25466175037452E-07
COL6A3	1592.10455225606	0.969927952954357	0.181683658832001	1.75046998225646E-09	1.26341710327385E-07
NPTX1	7263.17457845171	0.815085565834365	0.152533939593764	1.99682003274416E-09	1.41282394730564E-07
SBK1	42.9062773849667	1.12614235254437	0.214051467128235	2.59935331890756E-09	1.82119569363265E-07
CTNNA1	3057.20367293805	0.764301368210068	0.143681553511441	2.62343499841041E-09	1.82914547971693E-07
FZD7	109.89595422694	-1.08360192219499	0.207267059396485	3.1196927273766E-09	2.13372126872906E-07
BCL2L14	65.6988643375526	-1.07079529291625	0.206280604164533	3.78596805490264E-09	2.56499335719654E-07
GBP6	74.7552558243342	-1.31888373113274	0.257836800074291	3.95257754972859E-09	2.66529912426065E-07
GIPR	292.761547216491	0.766131934606725	0.146258847744995	4.05270617321132E-09	2.7048540038465E-07
ARL4C	7288.27551302527	0.585903555477416	0.108481787167534	4.0677328192637E-09	2.7048540038465E-07
LONRF1	729.566206546464	-0.725959962374972	0.13813392471236	4.27645984920333E-09	2.83054344765472E-07
DMD	183.310344696064	-1.62098948896022	0.346600548590105	4.94568383621792E-09	3.24360077349762E-07
GLCCI1	737.318494034862	0.69524800812263	0.13359866189588	6.44553756346581E-09	0.0000004151446458478
CYTH4	1552.92164593059	0.620445351467625	0.11809659926348	7.33276850464843E-09	4.68091351254513E-07
TRGC2	296.094957882264	0.594743532379002	0.112867186846413	7.84325626135418E-09	4.98463228680664E-07
CABLES1	178.908571654974	0.973849415521717	0.194170530771618	9.46776131983733E-09	5.93822951252505E-07
PLXNA1	4123.14164880495	-0.659249296020991	0.127660492028174	9.51825714339182E-09	5.94394466741464E-07
PDLIM7	724.341313262093	0.778011992212092	0.153799662467543	1.00964367716671E-08	6.22382495070622E-07
NLRP3	66.7111167735655	-1.02690229218413	0.205377718685523	1.00495988078934E-08	6.22382495070622E-07
IFNLR1	363.179559763055	0.879503729456105	0.17565376238211	1.0646902090451E-08	6.53510490278408E-07
JPH4	48.3945535576928	-1.66285817543776	0.376553992270062	1.07849901604854E-08	6.5916941989384E-07
SOCS3	531.016337815683	-0.653196014888439	0.127532218023751	1.22615047686367E-08	7.36925512432027E-07
KCNN1	61.3772759654986	-1.85041994295827	0.455001851606749	1.22624241085605E-08	7.36925512432027E-07
ERFL	348.133179630498	0.862087096857517	0.17312655919089	1.2558690271668E-08	7.48466673742603E-07
DTX3L	8426.95808075101	-0.732368810406334	0.145380279990831	1.3170318002273E-08	7.78457931961513E-07
TNFRSF4	838.591194078374	-1.22402995823902	0.250480146946077	1.46870289189067E-08	8.61019576988806E-07
CXXC5	340.136653202789	0.667855043826568	0.131918888063066	1.54510554151617E-08	8.98475744647639E-07
SIT1	1909.92051276229	0.690778532540763	0.138883846534811	2.17871310669514E-08	1.23200221856151E-06
NR6A1	228.096974343423	-0.701222922169901	0.141532120927125	2.29137861093147E-08	1.29063023485525E-06
AP1S3	408.374517304865	-0.764183234829299	0.15615453113357	2.4434870334809E-08	1.36030249077078E-06
OAS3	3055.67890510839	-0.963279525772492	0.200811391362628	2.79659705263336E-08	1.53898557344724E-06
EDARADD	483.847012341022	-0.676107755163252	0.137096849254641	2.8872451831686E-08	1.58280544144468E-06
GPR34	63.7814627886171	-0.977684828482258	0.205884165953645	3.4875552108965E-08	0.0000018690953542577
ABHD6	406.022134190518	0.596765550168573	0.12047767302669	3.93743045961749E-08	2.09456717375874E-06
STARD10	127.688137035988	-1.36887341874006	0.300490051913621	3.96630381653358E-08	0.0000021021410227628
IKBKE	1861.33272675628	-0.638819246389543	0.130296924283839	4.02200467106487E-08	2.12382548126856E-06
MFSD2A	1974.14711396603	-0.692515706254997	0.143008895774498	4.16325896649787E-08	2.18236819473755E-06
TSC22D3	98.7895913693988	1.29339122309666	0.280509384246109	4.18467740704365E-08	2.18561896717701E-06
CARMIL3	110.326821391467	0.998648117230262	0.213832990745494	4.96730638720961E-08	2.56638207336301E-06
P2RY8	753.726056770438	0.702992241900429	0.147060440312443	5.38584339830092E-08	2.77264762472387E-06
STXBP1	372.630410562728	0.693440045952759	0.145313760152538	5.84360966566068E-08	2.98862834123417E-06
VCAM1	80.9797342303607	-1.10459896984846	0.239262449938668	5.84699967894452E-08	2.98862834123417E-06
DENND11	6625.30351793336	-0.655627074553505	0.136868823994849	6.3941835769874E-08	3.24521762248304E-06
JAM2	34.1397804272216	-1.50249986143667	0.354964821449435	6.66024186715259E-08	3.34164362476755E-06
FAM171A1	155.72882506416	-1.04081469382331	0.226424209594247	6.74017962937194E-08	3.36143055613434E-06
SCML4	816.376568871759	0.677085529745295	0.142571095160084	7.0261970239704E-08	0.000003491946984612
OAS2	6082.29211801171	-0.652694965303849	0.136829255343363	7.14358420518738E-08	3.53804482548642E-06
DCHS1	319.612109999556	0.818440609377651	0.176848135513805	7.63947004865226E-08	3.76742835497854E-06
MCOLN2	1419.54351962867	-0.648256595937548	0.136307097483059	7.81933375138286E-08	3.83307476693215E-06
HAP1	63.5596964800039	0.981300432987301	0.21582567738557	8.83095012957657E-08	4.25645114503544E-06
THRA	244.217143511823	0.759194749528088	0.163799340097463	8.71974607791153E-08	4.25645114503544E-06
BAIAP2L1	33.5054667159309	-1.81436236600536	0.504021831650796	8.83118040256605E-08	4.25645114503544E-06
EPB41L2	1334.10191158218	-0.807335496838421	0.176092978441405	9.59823486759257E-08	4.59531491344107E-06
KIF7	1076.42261485375	0.620911587743787	0.130955621456627	9.63035544108728E-08	4.59537525582514E-06
HMOX1	109.51683935178	0.987870996570433	0.218500908214301	9.8451483949197E-08	4.68231345682886E-06
ZCCHC12	84.6623761857685	1.10958627112331	0.247025924598295	1.00027255242185E-07	4.72595877316941E-06
BMERB1	1173.89720500168	0.693958286602551	0.149159658046672	1.02937262627693E-07	4.84750132171003E-06
SPTBN1	3904.65420039895	0.615282797723335	0.130622677060191	1.14686445398276E-07	5.38314187991972E-06
IRAK2	174.844725304809	-0.671939514911785	0.144679676966459	1.17968856017448E-07	5.51917485009318E-06
RASSF2	2833.83437655369	-0.589203998947361	0.124516770871417	1.18888970078959E-07	5.54416323780549E-06
APLF	155.239879342284	-0.61281957910246	0.130481073166131	1.23849560872541E-07	5.75680013855114E-06
KLHL5	786.488889564167	-0.60033618664327	0.127747358807731	1.30451550303838E-07	6.00537056735264E-06
P2RX5-TAX1BP3	92.0811906927364	0.791102613510124	0.175182653351622	1.37384366151323E-07	6.30431837390239E-06
TMC6	5832.57002098637	0.692446930154899	0.151128485434819	1.43703940055329E-07	6.53170788295786E-06
TGFBR3	311.346623901871	-0.795667697184048	0.177428496286992	1.56460563492921E-07	7.08909486892372E-06
ATF5	2128.43632351872	-0.636153674554723	0.138566619500089	1.78834855321364E-07	8.00188481925466E-06
SCN2B	8.82339911953914	4.25780064302885	1.73228988708831	1.88017498503086E-07	8.36066665944219E-06
GCNT2	111.943891594685	-0.752572016440069	0.171399513925558	2.69672251624588E-07	0.0000118812961659017
IL13	123.291075457944	-1.60609235939142	0.457943183352103	3.62312544247629E-07	0.0000156743827500864
DDX58	502.818352603387	-0.657048320189419	0.149719969990348	3.96162502179307E-07	0.0000170361737089862
MYRF	122.166944198577	0.764079628999949	0.178343262299316	4.10954033219096E-07	0.0000175215181971398
JAK2	6122.42058330912	-0.766038280563827	0.178863260629324	4.11108517192516E-07	0.0000175215181971398
PLEKHA7	404.346633529093	0.879386783417411	0.209148068999621	4.37373068338689E-07	0.0000185309421255121
RDH10	1863.4648975907	0.631724458415359	0.146139680048656	5.86646782383574E-07	0.0000243526235126453
TDRD7	185.338151693175	-0.751649074590526	0.178578754795633	5.85012025461214E-07	0.0000243526235126453
TNFAIP3	18613.0522169782	-0.793416930534261	0.190630010139835	6.27422101627043E-07	0.0000258955851887047
NT5E	871.905195987436	0.810434378597953	0.196807693750718	7.1783954946269E-07	0.0000291252244320131
CST6	84.5742919959526	1.16984610114591	0.298281793392018	7.82986543827801E-07	0.0000315015006414529
MAK	53.0459084054959	-1.1465494989559	0.291364246462398	7.91125619454848E-07	0.0000317400482464525
CHST1	122.053611624054	1.07071505567626	0.269544746356409	8.05227037844867E-07	0.0000322158104305455
TRGC1	151.729408006803	0.593844951795998	0.138943104075618	8.51762321986126E-07	0.0000339829506407965
TRIB2	864.546373149154	0.65591296898053	0.156105336867709	8.65008901751519E-07	0.0000344158527863076
SLC26A4	113.927192623335	-0.770285677867442	0.188042418586858	8.7134359684577E-07	0.0000345721217720878
RALB	1122.15963962578	-0.635940761945972	0.15186880024637	9.9815311683585E-07	0.0000392780088140091
CAVIN1	59.9003317578703	0.873184941758852	0.220486659635938	1.15518845595861E-06	0.0000452097324058136
RAB37	426.951459714204	0.742422409829144	0.183669272212482	1.17367923125032E-06	0.0000458085728218705
MAN1C1	579.748601653925	0.727616873584351	0.179497545277371	1.17914988011069E-06	0.0000458973705366664
FCGBP	1031.55773973054	-0.777756049415918	0.194360302079101	1.23326496566757E-06	0.0000478740127077927
HERC6	287.708047538509	-0.832239801942418	0.211716600319599	1.40383535868325E-06	0.0000537687660180466
TNF	2767.66882876116	-0.77013793843927	0.194207712332743	1.44530440269876E-06	0.0000552098594041551
RXRA	42.831161942258	-1.1270548689542	0.300204218839921	1.48969598188469E-06	0.000056604506316957
MAML3	238.447694366351	0.779556596781004	0.198257201163055	1.59539836278733E-06	0.0000603018596966168
PRRG4	210.252305312995	-0.651676455104751	0.162140898436613	1.78901775405276E-06	0.0000663970594352968
SEPTIN5	384.352686461466	0.651790764994715	0.162261796256984	1.80360370041903E-06	0.0000667658761575221
CCR12P	144.818879432501	-0.982180006346926	0.261169987245893	1.93895442894977E-06	0.0000709382674854045
TSC22D1	754.320058604481	0.612649970301051	0.152664045463097	2.14965876154166E-06	0.0000783643370355912
NFKBIE	2344.19793443208	-0.68119228426983	0.173005145774084	2.15917996534884E-06	0.0000785121565627984
LRG1	13.5401281804455	-1.41171544365772	0.443954043524134	2.20191917559998E-06	0.0000796628844310893
TMEM273	224.090649855653	-0.698515698249276	0.178688859198128	2.24706634185758E-06	0.0000808887565616552
PICALM	5933.15246885342	-0.611072110815728	0.152919121891889	2.30332948647855E-06	0.0000827068035357284
ADIRF-AS1	62.0255526544012	0.941008356330983	0.25290517575021	2.38306778585061E-06	0.000085144285094956
SYP	158.217534704042	0.616765471356719	0.155616096376181	2.53426790838882E-06	0.0000903218113354555
RHOC	1453.76796550349	0.605061571272051	0.152794162076154	0.0000026912469704827	0.0000947411280319683
SNX30	443.131418673169	0.632210033095086	0.162631758353209	3.12574976325563E-06	0.000108442376448407
HSPG2	192.183423427779	0.904507698106572	0.249069602589175	0.0000034227261792864	0.000117609129457154
STAP1	265.241001689623	-0.727713134003855	0.196270636458303	4.12490155347111E-06	0.000139402261205895
PLCG1-AS1	186.607638659798	0.603066891011115	0.157378841426088	4.25142610652114E-06	0.000143005229901553
SEC14L2	295.607063519986	0.668810538109746	0.180495564058739	5.07656619138502E-06	0.000167620046452559
GAS8	131.363353293233	-0.743990062129771	0.205744356586532	5.31082225905007E-06	0.000174952614923707
NHSL2	23.6686807341467	-1.11081759683708	0.33677159450293	5.57101607275805E-06	0.000181443319394612
NEDD4L	323.323799391917	-0.741302386504116	0.209389542364742	6.81733172564531E-06	0.000218565481195187
RNA5-8SN2	742.351252383956	0.786881334012405	0.225640150577924	7.06922756961535E-06	0.000225133737433227
TYMP	5489.4037467916	-0.668745293309901	0.185744284635185	7.13975495244189E-06	0.000226876770756466
SDC4	4124.51440388716	-0.689678695129745	0.193090040778757	7.27306868146177E-06	0.000229058177590579
IL1A	131.202963770106	-0.741556685802609	0.212721508312737	0.0000080592509854692	0.000249472029966151
SAMD14	28.6983435073447	-1.01595321115919	0.313034208199166	8.20726366121227E-06	0.000252421687293344
UBXN10	45.879267763283	0.867142948693678	0.261301739592892	9.53929812136208E-06	0.000289667946970663
PDE7B	22.8353553421035	1.09443642261172	0.356034971493999	9.92083227696535E-06	0.000299985082092744
TMTC2	75.814471406252	-0.587273161036091	0.163980293446233	0.0000101594176395007	0.000305911353367189
CYS1	58.6548346728108	-0.741242982293616	0.21801876439109	0.0000104485215919135	0.000313958400888397
MYBL1	111.308869670402	0.79710659415327	0.238755895964548	0.0000107020290788441	0.000320904475280663
TIFA	1026.20912978567	-0.587394915624714	0.164868992984431	0.0000107483383970047	0.000321621634158707
GNB4	713.4145950614	-0.617802606514063	0.175990437216566	0.0000112971575802932	0.000335944253262425
KLRC2	29.9486895797682	0.948580029424181	0.3011170982676	0.0000123351420197417	0.000363798038664373
SSTR2	9.80210722004137	-1.30702510721076	0.542544411494805	0.0000132343151696641	0.000385566873796927
CAMK1	367.380307656495	0.703652711204458	0.211362072730023	0.0000143764084868179	0.000417992621652158
IFIT2	185.181559760265	-0.788749042152586	0.246206245442001	0.000015929073634543	0.000459416234162533
TNFSF4	1089.25728703377	0.697058223013701	0.211322900583724	0.0000160018183973326	0.000460589414109997
SAMD9L	2325.55793841796	-0.607419834950935	0.17862433493922	0.0000161837442384067	0.000464894236992472
GLIS3	544.360654167093	0.671154521712862	0.202667341284914	0.0000167684384454391	0.000479771078469804
USP35	333.340271960917	0.590346125612859	0.173267051355881	0.0000168489790195861	0.000480162471544276
KIF1B	1593.73856035309	-0.597654184926852	0.175857633162444	0.000016839503791927	0.000480162471544276
RND1	26.91250785703	-1.00443311832513	0.340284550774031	0.0000170024606019941	0.000482621228510755
MB	56.8972500087284	0.9883698535086	0.339978281605067	0.0000196292718209576	0.000551732350615291
NAPSA	166.38569884475	0.673725904705777	0.207802715234136	0.0000201525812626652	0.00056204179548672
CD80	895.635144205427	-0.594295846805211	0.178814668872393	0.0000210402400361784	0.000584527983829072
LRRC32	477.376141156769	-0.742842889039818	0.236169609083348	0.0000211423990977339	0.00058623219737597
FGFBP2	743.331795922865	0.679299911142591	0.211321480436181	0.0000213339624706629	0.000590298458101878
ASB2	1538.49045944857	0.620216251770363	0.190107898678003	0.0000227842010279726	0.000619790680615096
IFIT3	428.544425840237	-0.938917258013447	0.323813669083579	0.0000229179593999425	0.000622250757771974
ODF3B	483.659851253906	-0.675969239312034	0.214867531162331	0.0000258770486372416	0.000698631672136656
NTRK2	196.633510009336	-0.669862093043949	0.215074163724088	0.0000286382359092731	0.000761724041416463
TRIM71	87.9062840834778	0.695432412004316	0.225886017860557	0.0000289776594294174	0.000766493779714037
APOL6	6869.87218816474	-0.583560018241259	0.181858040095581	0.0000297640251651225	0.000785846862953409
FHAD1	18.0982670129602	-1.25525752154271	0.743418540032219	0.0000330762759693105	0.000863771912267649
DGUOK-AS1	58.0348766034263	0.709675704932389	0.237718906410954	0.0000350692033727653	0.000905917496250899
DENND5B	16.8608550217853	1.14830984229677	0.54958670390673	0.0000389354303236624	0.000988038137347639
SEMA3A	36.3753120092971	-1.14844585713035	0.55461061512749	0.0000396223035183349	0.00100016721517372
S1PR3	47.9338224468036	-0.752900452142516	0.261552149741228	0.0000399373876052361	0.00100635210205966
HNF1B	332.198564051962	0.78585844940688	0.280448654670885	0.0000433893817337729	0.00108951344378003
NDRG4	17.1660869739412	1.02348724585559	0.434054719891655	0.0000480332652385921	0.00119774616080191
NEXN	109.424021334685	-0.778112337004659	0.286605014870367	0.0000538971547420017	0.0013232903137767
IL2	440.513413462611	-0.747836890474527	0.274796135261953	0.0000580398676155754	0.00140577844614251
GAS6	21.3608436566359	0.878118916269833	0.34833968257854	0.0000599554448691194	0.00144729420950447
ZRANB2-AS2	5.77518715524107	1.11458463586362	0.657413169486735	0.0000603082352046984	0.00145336775544477
SH3RF3	34.6759732765891	0.818620538104892	0.316277430216839	0.000062692854620179	0.00150076245151605
PDGFA	490.339146655587	0.587340117916878	0.202987347767061	0.0000647372824211536	0.00153183128074964
HELZ2	822.638592915183	-0.624001795028385	0.219521785434763	0.0000647219331154745	0.00153183128074964
GEM	289.055688548384	0.716910693684036	0.266430764395641	0.0000681261016720418	0.00158846623103171
SPRED3	29.3054550279283	0.932879884235351	0.399155086256586	0.0000695384311351261	0.00161614965435893
CLCF1	26.6796680776847	0.940605704794143	0.41148236161814	0.0000734509515207948	0.00169883416536743
UBE2QL1	17.7908539412928	-1.00883539463584	0.489694014422106	0.0000757043622263318	0.00174253486323206
FBXO27	14.3651132072495	1.046437434227	0.59184542416587	0.0000808933230272438	0.00184423936292112
MAP1A	56.4292349738375	-0.698387387517531	0.266591684625639	0.0000841747742561169	0.00191297829531742
RHOV	27.2533823374106	-0.829180464628368	0.348206551346434	0.000090977986058074	0.00205782175394034
SHISA8	80.2093239950157	0.684103177420624	0.263092385383487	0.0000917671264500125	0.00207240760566278
ADAMTS7	11.131100207916	0.992814262932406	0.566679007318864	0.000106445591974116	0.00234490496552796
KIFC3	173.569889729899	0.735998426061275	0.305982294707279	0.000116447333834038	0.00253414099372468
KLF2	282.765584744029	0.89226007619399	0.43138527098747	0.000122031037972417	0.00264271996826131
AXIN2	122.107078805536	0.666840036846383	0.268905346112308	0.00012481858218066	0.00269184578958081
IL22	38.614409912324	-0.964330043922365	0.567682405010982	0.000126326832178264	0.00271215589024874
XAF1	1612.29845241841	-0.642591060788852	0.259772248838486	0.000136769489028736	0.00291025210506628
WHAMMP2	512.358481252657	0.588955493003572	0.2333848738739	0.000147137650699659	0.00309419923425944
HMSD	33.3128046310767	-0.915148015474433	0.582888365228884	0.000170843632387244	0.00354599290748263
FRRS1	12.2364437938061	-0.854678348723176	0.464381575727658	0.00019041177426888	0.00388477885486352
GRB7	5.19940091020381	0.867430435055252	0.695471115884332	0.000202101080264111	0.00411075441136654
RN7SK	265.281546420258	0.675060165392966	0.307744608425332	0.000213054087194513	0.00429185954330265
CYP1A1	85.9868088309792	0.703645456492972	0.330187032755563	0.000216836861471994	0.00434975955491935
PMCH	110.003375555286	0.674891657701195	0.309703014240192	0.000218967171879529	0.00438636748912926
CAV1	116.602744280624	0.674069000245614	0.311444058858288	0.000225683511866025	0.00447719928305485
KRT7	44.5011534826013	-0.774558256215082	0.40691545941603	0.000243884754436801	0.00474649963140349
